# Supplementary material for: Genetic Screening of Candida albicans Inactivation Mutants Identifies New Genes Involved in Macrophage-Fungal Cell Interactions
Source: Front Microbiol. 2022 Apr 5;13:833655. doi: 10.3389/fmicb.2022.833655 (PMC9016338; doi:10.3389/fmicb.2022.833655)
Supplement: Supplementary Table 1 — Of C. albicans GRACE conditional mutants screened in this study. [file Data_Sheet_1.xlsx]

## Sheet: yeas-locked mutants
List of GRACE mutants screened on the interaction with the RAW247 macrophages
Gropue I: yeast-locked mutants
orf19	Common	Description	Average M@ engulfment	SEM
orf19.6515	HSP90	Essential chaperone, regulates several signal transduction pathways and temperature-induced morphogenesis; activated by heat shock, stress; localizes to surface of hyphae, not yeast cells; mediates echinocandin and biofilm azole resistance	0.8622	0.2703
orf19.2340	CDC48	Putative microsomal ATPase; plasma membrane-localized; regulated by Gcn2 and Gcn4; induced by amino acid starvation (3-AT); macrophage/pseudohyphal-repressed; protein levels decrease in stationary phase yeast; Spider biofilm repressed	0.9337	0.2575
orf19.2407	DPS1-1	Putative tRNA-Asp synthetase; genes encoding ribosomal subunits, translation factors, tRNA synthetases are downregulated upon phagocytosis by murine macrophage; protein enriched in stationary phase yeast cultures	0.2837	0.07419
orf19.6375	RPS20	Putative ribosomal protein; repressed upon phagocytosis by murine macrophage; transcript positively regulated by Tbf1; Spider biofilm repressed	0.2317	0.4028
orf19.5351	TIF11	Translation initiation factor eIF1a; possibly transcriptionally regulated upon hyphal formation; genes encoding ribosomal subunits, translation factors, and tRNA synthetases are downregulated upon phagocytosis by murine macrophage	0.744	0.377
orf19.7236	TIF35	Putative translation initiation factor; repressed upon phagocytosis by murine macrophage; Spider biofilm repressed	1.261	0.449
orf19.6367	SSB1	HSP70 family heat shock protein; mRNA in yeast and germ tubes; at yeast cell surface, not hyphae; antigenic in human/mouse infection; macrophage, GCN-induced; possibly essential; sumoylation target; Hap43-induced; Spider biofilm repressed	1.2156	0.0642
orf19.3174	CDC24	GDP-GTP exchange factor for Cdc42p; phosphorylated; required for maintenance of hyphal growth; misexpression blocks hyphal growth and causes avirulence in a mouse model of systemic infection; antigenic during human oral infection	0	0
orf19.5912	MAK21	Putative 66S pre-ribosomal particle subunit; mutation confers hypersensitivity to tubercidin (7-deazaadenosine)	0.8427	0.0024
orf19.107	SNT11	DEAH-box ATP-dependent RNA helicase, required for 18S rRNA synthesis; rat catheter biofilm induced	1.4638	0.0572
orf19.6099	CCT8	Ortholog(s) have serine-type endopeptidase activity, role in protein processing, response to amino acid and extrinsic to plasma membrane localization	0.1357	0.0489
orf19.6537	orf19.6537	Ortholog(s) have role in chromosome segregation and nuclear MIS12/MIND complex, spindle pole localization	0.2093	0.0257
orf19.4473	SPC19	Essential subunit of the Dam1 (DASH) complex, which acts in chromosome segregation by coupling kinetochores to spindle microtubules	0.0465	0.0339
orf19.3129	orf19.3129	Putative chromatin remodelling complex protein; heterozygous null mutant displays sensitivity to virgineone; Spider biofilm repressed	0.0292	0.04551
orf19.1738	UGP1	UTP-glucose-1-phosphaturidyl transferase; localizes to yeast, not hyphal cell surface; Hog1-repressed; stationary phase enriched; induced in oralpharyngeal candidasis; rat catheter biofilm repressed; Bcr1-repressed in RPMI a/a biofilms	0.416	0.0027
orf19.4618	FBA1	Fructose-bisphosphate aldolase; glycolytic enzyme; antigenic in murine/human infection; regulated by yeast-hypha switch; induced by Efg1, Gcn4, Hog1, fluconazole; phagocytosis-repressed; flow model biofilm induced; Spider biofilm repressed	0.9335	0.00299

## Sheet: wilde type-like-mutants
List of GRACE mutants screened on the interaction with the RAW247 macrophages
Gropue I: wilde type-like mutants
orf19	Common	Description	Average M@ engulfment	SEM
orf19.97	CAN1	Basic amino acid permease; complements lysine transport mutation; 10 predicted transmembrane regions, 3 predicted N-glycosylation sites; phagocytosis by macrophages induces transcript; rat catheter, Spider and flow model biofilm induced	3.062	0.01532
orf19.6776	GCD2	Putative translation initiation factor; genes encoding ribosomal subunits, translation factors, and tRNA synthetases are downregulated upon phagocytosis by murine macrophage	3.167	0.09613
orf19.4147	GLR1	Glutathione reductase; upregulated by human neutrophils; oxidative stress-induced regulation via Cap1p; overexpression correlates with multidrug resistance in a cap1 mutant, farnesol induced; stationary phase enriched protein	2.683	0.02974
orf19.4921	orf19.5605	Ortholog of C. dubliniensis CD36 : Cd36_12030 and Candida albicans WO-1 : CAWG_00152	1.51	0.06756					GRACE mutants phenotype	N	%	Engulfment index (EI) ± SE
orf19.2179	SIT1	Transporter of ferrichrome siderophores, not ferrioxamine B; required for human epithelial cell invasion in vitro, not for mouse systemic infection; regulated by iron, Sfu1, Rfg1, Tup1, Hap43; rat catheter and Spider biofilm induced	1.741	0.08195					like-WT (red)	1135	92.82	2.65 ±0.5
CAI4	WT	CAI4 parental strain	2.51	0.01691					filamentous (blue)	72	5.45	4.0 ± 0.7
orf19.4377	KRE1	Cell wall glycoprotein; beta glucan synthesis; increases glucan content in S. cerevisiae kre1, complements killer toxin sensitivity; caspofungin induced; Spider/rat catheter/flow model biofilm induced; Bcr1-repressed in RPMI a/a biofilms	1.208	0.0641					yeast-locked (green)	20	1.72	0.6 ± 1.1
orf191285	orf191285	Plasma membrane-localized protein of unknown function; Hap43p-repressed gene	2.148	0.0112					TOTAL	1227	100	2.41 ± 0.7
orf19.681	HAP43/CAP2	CCAAT-binding factor-dependent transcription factor; repressor; also called CAP2; required for low iron response; similar to bZIP transcription factor AP-1; repressed by Sfu1; ciclopirox olamine induced; rat catheter, Spider biofilm induced	2.429	0.013
orf19.2075	DGF5	N-linked mannoprotein of cell wall and membrane; possible signal transducer; role in hyphal growth and HWP1 induction in alkaline pH; GPI modification predicted; dfg5 dcw1 double mutant is inviable; caspofungin-induced, fungal-specific	2.6	0.0858
orf19.5031	SSK1	Response regulator of two-component system; role in oxidative stress response, cell wall biosynthesis, virulence, hyphal growth on solid media; expressed in hyphae and yeast; peroxisomal targeting sequence (PTS1); Spider biofilm induced	2.444	0.0115
orf19.7112	FRP2	Putative ferric reductase; alkaline induced by Rim101; fluconazole-downregulated; upregulated in the presence of human neutrophils; possibly adherence-induced; regulated by Sef1, Sfu1, and Hap43	2.833	0.9379
orf19.1295	VAS1	Putative tRNA-Val synthetase; genes encoding ribosomal subunits, translation factors, and tRNA synthetases are downregulated upon phagocytosis by murine macrophage	2.556	0.6974
orf19.1375	LEU4	Putative 2-isopropylmalate synthase; reg	2.936	0.126
orf19.7611	TRX1	Thioredoxin; involved in response to reactive oxygen species; biofilm, benomyl, flucytosine, peroxide, Hap43 induced; amphotericin B, caspofungin repressed; induced by human neutrophils; macrophage-repressed gene	2.682	0.29
orf19.4245	OPY1	Protein with a predicted pleckstrin domain; Hap43-repressed gene	0.9	0.0139
orf19.4796	CAF20	Putative eIF-4E-binding repressor of CAP-dependent translation; stationary phase enriched protein	2.276	0.0482
orf19.825	GCD7	Putative translation initiator; downregulated in the presence of human whole blood or polymorphonuclear (PMN) cells	2.188	0.083
orf19.1295	VAS1	Putative tRNA-Val synthetase; genes encoding ribosomal subunits, translation factors, and tRNA synthetases are downregulated upon phagocytosis by murine macrophage	1.38	0.0274
orf19.7307	orf19.7307	Putative oxidoreductase; similar to S. cerevisiae Pga3p; possible Kex2p substrate	2.744	0.0309
orf19.7339	BGL22	Putative glucanase; induced during cell wall regeneration	2.632	0.0294
orf19.1989	DCW1	Protein with predicted GPI modification; dfg5 dcw1 double mutant is inviable; not required for wild-type hyphal growth; upregulated in cyr1 mutant (yeast or hyphal form); Hap43-induced	2.772	0.0345
orf19.5164	ECM39	Putative mannosyltransferase similar to S. cerevisiae Ecm39p, which has a role in Calcofluor white resistance; predicted Kex2p substrate; has HKEXRF motif	2.493	0.0317
orf19.6057	ECM31	Ortholog(s) have 3-methyl-2-oxobutanoate hydroxymethyltransferase activity, role in pantothenate biosynthetic process and mitochondrion localization	2.264	0.0199
orf19.3066	ENG1	Endo-1,3-beta-glucanase; ortholog of S. cerevisiae Dse4 needed for cell separation; caspofungin, fluconazole repressed; repressed by alpha pheromone in SpiderM medium; flow model biofilm induced; rat catheter biofilm repressed	2.747	0.0227
orf19.5760	IHD1	GPI-anchored protein; alkaline, hypha-induced; regulated by Nrg1, Rfg1, Tup1 and Tsa1, Tsa1B in minimal media at 37; oralpharyngeal candidasis induced ; Spider biofilm induced; regulated in Spider biofilms by Tec1, Efg1, Ndt80, Rob1, Brg1	2.312	0.0352
orf19.7363	KRE6	Essential beta-1,6-glucan synthase subunit; change in mRNA length, not abundance, at yeast-hypha transition; alkaline induced by Rim101, on cell wall regeneration; Spider biofilm induced; Bcr1-repressed in RPMI a/a biofilms	2.42	0.01923
orf19.4035	PGA4	GPI-anchored cell surface protein; beta-1,3-glucanosyltransferase with similarity to the A. fumigatus GEL family; transcript induced in RHE model of oral candidiasis; fluconazol-induced	1.236	0.0441
orf19.6081	PHR2	Glycosidase; role in vaginal not systemic infection (low pH not neutral); low pH, high iron, fluconazole, Hap43-induced; Rim101-repressed at pH8; rat catheter biofilm induced; Bcr1-repressed in RPMI a/a biofilms	1.447	0.0127
orf19.1064	ACS2	Acetyl-CoA synthetase; antigenic during human and murine infection; induced by Efg1; macrophage-induced protein; soluble protein in hyphae; gene contains intron; flow model and Spider biofilm repressed	3.135	0.0377
orf19.7551	ALO1	D-Arabinono-1,4-lactone oxidase involved in biosynthesis of dehydro-D-arabinono-1,4-lactone, which has a protective role against oxidative damage; plasma membrane-localized;required for full virulence in a mouse model of systemic infection	2.662	0.0272
orf19.2943	DIP5	Dicarboxylic amino acid permease; mutation confers hypersensitivity to toxic ergosterol analog; induced upon phagocytosis by macrophage; Gcn4-regulated; upregulated by Rim101 at pH 8; rat catheter and Spider biofilm induced	3.167	0.0631
orf19.1153	GAD1	Putative glutamate decarboxylase; alkaline, macrophage-downregulated gene; amphotericin B induced; induced by Mnl1 under weak acid stress; stationary phase enriched protein; rat catheter biofilm repressed	2.592	0.0841
orf19.86	GSP2	Putative glutathione peroxidase; induced by peroxide, exposure to neutrophils and macrophage blood fractions; repressed during infection of macrophages; Spider biofilm induced; flow model biofilm repressed	2.272	0.0344
orf19.4077	MIT1	Mannosylinositol phosphorylceramide (MIPC) synthase catalytic subunit; sphingolipid biosynthesis; fluconazole, caspofungin induced; macrophage-repressed; Spider biofilm induced	2.32	0.0821
orf19.153	TPO5	Putative polyamine transporter; mutation confers hypersensitivity to toxic ergosterol analog; hyphal induced; macrophage induced	3.283	0.0229
orf19.297	DTD2	Ortholog(s) have D-leucyl-tRNA(Leu) deacylase activity, D-tyrosyl-tRNA(Tyr) deacylase activity, role in D-leucine catabolic process, D-tyrosine catabolic process, tRNA metabolic process and cytosol, nucleus localization	2.905	0.0712
orf19.644	HGT9	Putative glucose transporter of the major facilitator superfamily; the C. albicans glucose transporter family comprises 20 members; 12 probable membrane-spanning segments; induced at low (0.2%, compared to 2%) glucose in rich media; intron	3.018	0.0157
orf19.551	orf19.8106	Ortholog of C. dubliniensis CD36 : Cd36_29980, C. parapsilosis CDC317 : CPAR2_204170, C. auris B8441 : B9J08_004836 and Candida tenuis NRRL Y-1498 : CANTEDRAFT_110235	3.1441	0.0227
orf19.2060		Cu and Zn-containing superoxide dismutase; protects against oxidative stress; induced by neutrophils, hyphal growth, caspofungin, osmotic/oxidative stress; oralpharyngeal candidiasis induced; rat catheter and Spider biofilm induced	2.782	0.0459
orf19.3696	TOM22	Putative mitochondrial import receptor subunit; colony morphology-related gene regulation by Ssn6	3.247	0.0192
orf19.2884	CDC68/STP16	Functional homolog of S. cerevisiae Cdc68, a transcription elongation factor; essential; possible drug target	2.1473	0.0394
orf19.3586	orf19.3586	Ortholog(s) have role in fungal-type cell wall organization, vesicle-mediated transport and integral to endoplasmic reticulum membrane localization	2.827	0.0133
orf19.4085	orf19.4085	Protein of unknown function; transcript detected on high-resolution tiling arrays	2.6249	0.0723
orf19.7098	orf19.7098	Putative protein of unknown function; Hap43-repressed; repressed by nitric oxide; Spider biofilm induced	2.4652	0.0568
orf19.1659	ALG8	Putative glucosyltransferase involved in cell wall mannan biosynthesis; transcription is elevated in nik1 and sln1 homozygous null mutants, but not in the chk1 null mutant; possibly an essential gene, disruptants not obtained by UAU1 method	2.1769	0.0393
orf19.6167	AYR1	Putative oxidoreductase; transcriptionally induced by interaction with macrophage; rat catheter biofilm repressed	2.4683	0.0847
orf19.3966	CRH12	CRH family cell wall protein; transcript regulated by Nrg1 and Tup1; alkaline induced by Rim101; repressed during cell wall regeneration; flow model biofilm induced	2.239	0.0417
orf19.4579	ERV29	Putative SURF4 family member; plasma membrane-localized; flow model biofilm repressed	2.633	0.0271
orf19.1275	GAT1	GATA-type transcription factor; regulator of nitrogen utilization; required for nitrogen catabolite repression and utilization of isoleucine, tyrosine and tryptophan N sources; required for virulence in a mouse systemic infection model	2.879	0.0356
orf19.3111	PRA1	Cell surface protein that sequesters zinc from host tissue; enriched at hyphal tips; released extracellularly; binds to host complement regulators; mediates leukocyte adhesion and migration; immunogenic in mouse; produced at ambient pH	2.6902	0.01675
orf19.1671	UTR2	Putative GPI anchored cell wall glycosidase; role in adhesion, hyphal growth on Spider (not serum) medium; chitin-binding, glycosyl hydrolase domains; induced during cell wall regeneration; mRNA in yeast-form cells; Spider biofilm induced	2.5379	0.0792
orf19.2166	VMA5	Putative vacuolar H(+)-ATPase; plasma membrane localized; rat catheter biofilm repressed	2.103	0.0389
orf19.1382	YEA4	Putative uridine diphosphate-N-acetylglucosamine (UDP-GlcNAc) transporter; required for cell wall chitin synthesis; induced by alpha pheromone in SpiderM medium	1.832	0.0547
ORF19.7463	ORF19.7463	Ortholog(s) have role in ascospore wall assembly and ascospore wall, nuclear envelope localization	3.4729	0.0291
orf19.7503	CDA2	Putative chitin deacetylase; transcription is positively regulated by Tbf1p	2.965	0.3389
orf19.7124	RVS161	Protein required for endocytosis; contains a BAR domain, which is found in proteins involved in membrane curvature; null mutant exhibits defects in hyphal growth, virulence, cell wall integrity, and actin patch localization	1.6321	0.0742
orf19.6640	TPS1	Trehalose-6-phosphate synthase; role in hyphal growth and virulence in mouse systemic infection; induced in presence of human neutrophils; macrophage/pseudohyphal-repressed after 16h; stationary phase enriched protein; Hap43-repressed	2.4378	0.4926
orf19.847	YIM1	Protein similar to protease of mitochondrial inner membrane; increased transcription is observed upon benomyl treatment; macrophage-downregulated gene	2.4882	0.0724
ORF19.1285	ORF19.1285	Plasma membrane-localized protein of unknown function; Hap43p-repressed gene	3.3578	0.0048
ORF19.2106	ORF19.2106	Putative protein of unknown function; Hap43p-repressed gene	2.614	0.3394
ORF19.2308	ORF19.2308	Putative 6-phosphofructo-2-kinase; catalyzes synthesis of fructose-2,6-bisphosphate; Hap43-repressed; flow model, rat catheter and Spider biofilm induced	2.9317	0.0392
ORF19.3437	ORF19.3437	Has domain(s) with predicted serine-type endopeptidase activity and role in proteolysis	2.7831	0.0229
orf19.5630	APA2	Putative ATP adenylyltransferase II; regulated by Gcn4; repressed by amino acid starvation (3-AT); induced by prostaglandins; Hap43-repressed; Spider biofilm repressed	2.875	0.0382
ORF19.7396	ORF19.7396	Protein of unknown function; Spider biofilm induced; Hap43-repressed	2.963	0.0477
orf19.1264	CFL2	Oxidoreductase; iron utilization; Sfu1/Sef1/Hap43/Nrg1/Tup1/Rim101 regulated; alkaline/low iron/fluphenazine/ciclopirox olamine, flucytosine, fluconazole, Spider/flow model/rat catheter biofilm induced; caspofungin/amphotericin B repressed	1.34	0.0212
orf19.6165	KGD1	Putative 2-oxoglutarate dehydrogenase; regulated by Efg1 under yeast but not hyphal growth conditions; transcript induced in an RHE model of oral candidiasis; stationary phase enriched protein; Hap43-repressed; rat catheter biofilm induced	1.47	0.0181
orf19.6595	RTA4	Protein similar to S. cerevisiae Rsb1p, involved in fatty acid transport; transposon mutation affects filamentous growth; alkaline downregulated; caspofungin induced; possibly an essential gene; Hap43p-repressed	2.9467	0.0163
ORF19.1282	CKS1	Ortholog(s) have histone binding, protein complex binding, protein homodimerization activity, protein kinase activator activity, ubiquitin binding activity	2.203	0.0462
ORF19.4287	ORF19.4287	Putative oxidoreductase; Hap43-repressed gene; clade-associated gene expression	2.2934	0.00183
ORF19.7150	NRG1	Transcription factor/repressor; regulates chlamydospore formation/hyphal gene induction/virulence and rescue/stress response genes; effects both Tup1 dependent and independent regulation; flow model biofilm induced; Spider biofilm repressed	1.72	0.04785
orf19.1891	APR1	Vacuolar aspartic proteinase; transcript equivalent in yeast-form and mycelial cells but is elevated at lower growth temperatures; upregulated iby human neutrophils; protein enriched in stationary phase; Spider biofilm induced	2.2733	0.01745
orf19.2242	PRB1	Endoprotease B; regulated by heat, carbon source (GlcNAc-induced), nitrogen, macrophage response, human neutrophils; similar to (does not replace) S. cerevisiae vacuolar B protease Prb1p; flow model biofilm induced; Spider biofilm induced	1.8344	0.02437
orf19.3708	SAP2	Major secreted aspartyl proteinase; utilization of protein as nitrogen source; role in virulence complicated by URA3 effects; immunoprotective; regulated by growth, albumin, drugs, white cell-type; flow model biofilm induced	2.637	0.0654
orf19.4339	VPS4	AAA-ATPase involved in transport from MVB to the vacuole and ESCRT-III complex disassembly; mutation decreases SAP secretion and virulence in murine intravenous infection; regulated by Gcn2p, Gcn4p; required for normal Rim8p processing	2.3422	0.04732
orf19.2292	OPT4	Oligopeptide transporter; detected at germ tube plasma membrane; transcript inducede during phagocytosis by macrophages; fungal-specific; Hap43-repressed; merged with orf19.2292 in Assembly 20; rat catheter and Spider biofilm induced	2.9314	0.5329
orf19.6928	SAP9	Secreted aspartyl protease; roles in adhesion, cell surface integrity; induced by antifungal drugs, stationary phase, or in white-phase cells; farnesol-downregulated in biofilm; autocatalytic processing; GPI-anchor; Spider biofilm induced	2.1766	0.00189
orf19.1413	YFH1	Frataxin; may be required for iron storage or delivery; role in oxidative stress resistance; transcript regulated by Nrg1, repressed if iron absent induced by macrophage interaction; Hap43-repressed gene	2.2773	0.0384
orf19.5392	NGT1	N-acetylglucosamine (GlcNAc)-specific transporter; role in GlcNAc (but not serum) induced hyphal growth; localizes to plasma membrane; induced by GlcNAc, macrophage engulfment; 12 transmembrane, major facilitator superfamily	2.4745	0.0561
orf19.665	NEP1	Ortholog(s) have rRNA (pseudouridine) methyltransferase activity	2.3784	0.4923
orf19.1199	NOP5	Ortholog of S. cerevisiae Nop58; involved in pre-rRNA process; Tn mutation affects filamentous growth; macrophage/pseudohyphal-induced; physically interacts with TAP-tagged Nop1; Spider biofilm repressed	2.852	0.04919
orf19.3243	SRP54	Putative signal recognition particle (SRP) subunit; induced in ssr1 null; Spider biofilm repressed	2.5443	0.01745
orf19.6217	PGA63	Component COPII vesicle coat; required for vesicle formation in ER to Golgi transport; predicted GPI-anchor; flow model and Spider biofilm repressed	2.993	0.3459
orf19.7041	PTA1	Putative pre-tRNA processing protein; heterozygous null mutant exhibits hypersensitivity to parnafungin and cordycepin in the C. albicans fitness test	2.2662	0.0154
orf19.6820	TAF12	Essential component of transcription factor TFIID complex, involved in transcription regulatio	2.5923	0.0243
orf19.5531	CDC37	Chaperone for Crk1p; interacts with Crk1p kinase domain and with Sti1p; putative phosphorylation site at Ser14; functional homolog of S. cerevisiae Cdc37p; likely to be essential for growth; regulated by Gcn2p and Gcn4p	2.1245	0.2788
orf19.2002	orf19.2002	Ortholog(s) have structural constituent of nuclear pore activity and role in nuclear pore organization, poly(A)+ mRNA export from nucleus, protein import into nucleus, ribosomal large subunit export from nucleus	2.6494	0.01544
orf19.2712	HCA4	Putative role in regulation of cell wall biogenesis; Hap43p-induced gene; possibly an essential gene, disruptants not obtained by UAU1 method; flow model and rat catheter biofilm induced	3.0047	0.00942
orf19.6026	ERG2	C-8 sterol isomerase; enzyme of ergosterol biosynthesis; converts fecosterol to episterol; mutant is hypersensitive to multiple drugs; ketoconazole-induced; flow model and Spider biofilm repressed	2.8744	0.0845
orf19.767	ERG3	C-5 sterol desaturase; introduces C-5(6) double bond into episterol; some clinical isolates show increased azole resistance and defects in hyphal growth and virulence; Efg1p-repressed; fluconazole-induced	2.42	0.0285
orf19.1031	HMG1	HMG-CoA reductase; enzyme of sterol pathway; inhibited by lovastatin; gene not transcriptionally regulated in response to lovastatin and fluconazole	2.776	0.0568
orf19.6199	orf19.6199	Ortholog(s) have ATP-dependent 5'-3' DNA helicase activity and DNA helicase A complex, alpha DNA polymerase:primase complex, cytosol localization	2.5623	0.03492
orf19.5901	PKC1	Protein kinase C; functional homolog of S. cerevisiae Pkc1p; mutant has abnormal yeast-form cell morphology and increased cell lysis; activated by phosphatidylserine; target of antifungal, cercosporamide; R400P mutant is activated	2.0261	0.0327
orf19.6716	ABD1	SAM-dependent RNA methyltransferase; methylates mRNA 5' cap; binds phosphorylated RNA Pol II C-term domain peptide; does not bind mRNA TPase and mRNA GTase (Cet1,Cgt1); functional homolog of S. cerevisiae Abd1; rat catheter biofilm induced	2.7323	0.00534
orf19.3001	TEM1	Putative GTPase involved in mitotic exit and cytokinesis; induced under Cdc5p depletion	2.835	0.0497
orf19.6151	ARC15	Putative ARP2/3 complex subunit; mutation confers hypersensitivity to cytochalasin D	2.769	0.0821
orf19.274	TFC4	Putative RNA polymerase III transcription initiation factor complex (TFIIIC) subunit; induced by Mnl1 under weak acid stress; possibly essential gene, disruptants not obtained by UAU1 method	2.1729	0.03946
orf19.5360	RPC11	Putative RNA polymerase III subunit C11; repressed in core caspofungin response; Spider biofilm induced	3.4077	0.0548
orf19.759	SEC21	Ortholog(s) have role in endoplasmic reticulum to Golgi vesicle-mediated transport, retrograde vesicle-mediated transport, Golgi to endoplasmic reticulum and COPI vesicle coat, endosome localization	2.2461	0.01715
orf19.6862	orf19.6862	Hap43-induced gene; mutation confers hypersensitivity to 5-fluorocytosine (5-FC), 5-fluorouracil (5-FU), and tubercidin (7-deazaadenosine)	2.722	0.04629
orf19.1815	orf19.1815	Ortholog of S. cerevisae/S. pombe Tif6; constituent of 66S pre-ribosomal particles; Spider biofilm induced	2.339	0.07341
orf19.5013	AGM1	Phosphoacetylglucosamine mutase (N-acetylglucosamine-phosphate mutase); enzyme of UDP-N-acetylglucosamine (UDP-GlcNAc) biosynthesis	2.7295	0.06724
orf19.7234	orf19.7234	Putative RSC chromatin remodeling complex component; possibly an essential gene, disruptants not obtained by UAU1 method	3.1733	0.04718
orf19.4427	SKP1	Putative subunit D of kinetochore protein complex CBF3; regulated by Gcn4p; repressed in response to amino acid starvation (3-aminotriazole treatment)	2.004	0.08213
orf19.7119	RAD3	Ortholog of S. cerevisiae Rad3; 5' to 3' DNA helicase, nucleotide excision repair and transcription, subunit of RNA polII initiation factor TFIIH and Nucleotide Excision Repair Factor 3 (NEF3)	2.8033	0.0051
orf19.1387	orf19.1387	Ortholog(s) have 4 iron, 4 sulfur cluster binding activity, role in iron-sulfur cluster assembly, tRNA wobble uridine modification and cytoplasm localization	2.865	0.0491
orf19.1975	orf19.1975	Ortholog(s) have role in mRNA splicing, via spliceosome, regulation of DNA methylation and U4/U6 x U5 tri-snRNP complex, U5 snRNP localization	2.6064	0.00251
orf19.6860	orf19.6860	Ortholog(s) have CDP-diacylglycerol-inositol 3-phosphatidyltransferase activity, role in phosphatidylinositol biosynthetic process and Golgi apparatus, integral to membrane, mitochondrial outer membrane localization	2.4157	0.02447
orf19.2835	orf19.2835	Ortholog(s) have SUMO activating enzyme activity, role in cellular response to DNA damage stimulus, protein sumoylation, regulation of mitotic cell cycle and SUMO activating enzyme complex, cytosol localization	2.914	0.0274
orf19.3593	RPT6	Putative ATPase of the 19S regulatory particle of the 26S proteasome; transcript regulated by Mig1; regulated by Gcn2 and Gcn4	2.205	0.0425
orf19.1267.1	orf19.1267.1	Ortholog(s) have enzyme activator activity, role in iron-sulfur cluster assembly and extrinsic to mitochondrial inner membrane, mitochondrial matrix localization	2.5834	0.04219
orf19.4640	PWP1	Putative rRNA processing protein; Hap43-induced; repressed in core stress response	2.0143	0.00582
orf19.5691	CDC11	Septin; cell and hyphal morphology, agar-invasive growth, full virulence and kidney tissue invasion in mouse, but not kidney colonization, immunogenicity; hyphal and cell-cycle-regulated phosphorylation; rat catheter biofilm repressed	3.1747	0.00673
orf19.7392	orf19.7392	Predicted ATP-dependent RNA helicase; RNA strand annealing activity; Spider biofilm induced	2.649	0.03848
orf19.7064	GLN4	Putative tRNA-Gln synthetase; genes encoding ribosomal subunits, translation factors, tRNA synthetases are downregulated upon phagocytosis by murine macrophage; protein present in exponential and stationary growth phase yeast cultures	2.757	0.07582
orf19.4641	NMT1	Myristoyl-CoA:protein N-myristoyltransferase; attaches the fatty acid myristate to a small number of proteins at an N-terminal Gly; essential; antifungal drug target; functional homolog of S. cerevisiae Nmt1p	2.416	0.00832
orf19.4851	TFA1	Protein with polyglutamate motifs and abundant Ser/Thr residues; described as a subunit of TFIIE, which is a basal transcription initiation factor of RNA Polymerase II; possibly an essential gene, disruptants not obtained by UAU1 method	2.315	0.06208
orf19.6025	ALG13	Ortholog(s) have N-acetylglucosaminyldiphosphodolichol N-acetylglucosaminyltransferase activity and role in dolichol-linked oligosaccharide biosynthetic process	3.293	0.4782
orf19.6014	RRS1	Putative ribosome biogenesis and nuclear export protein; Hap43p-induced gene; mutation confers hypersensitivity to 5-fluorocytosine (5-FC), 5-fluorouracil (5-FU), and tubercidin (7-deazaadenosine)	2.6014	0.003875
orf19.2504	BMS1	Putative GTPase; Hap43-induced gene; mutation confers resistance to 5-fluorocytosine (5-FC); flucytosine induced; repressed by prostaglandins; Spider biofilm induced	2.0013	0.9673
orf19.2365	POL2	DNA polymerase epsilon; transcript induced by interaction with macrophage; transcript is regulated by Tup1; periodic mRNA expression, peak at cell-cycle G1/S phase	2.949	0.00355
orf19.698		Integral ER membrane protein; predicted role in maintenance of ER zinc homeostasis; Spider biofilm induced	2.437	0.08683
orf19.7413	MMS21	Putative MMS21-SMC5-SMC6 complex component	2.7462	0.004893
orf19.4987	NUP49	Nuclear pore protein	2.3877	0.06641
orf19.6422	SSY5	Ortholog(s) have serine-type endopeptidase activity, role in protein processing, response to amino acid and extrinsic to plasma membrane localization	2.6581	0.00783
orf19.2116	NAT2	Putative N-terminal acetyltransferase; Hap43p-repressed gene; mutation confers hypersensitivity to toxic ergosterol analog	2.2273	0.07721
orf19.1077	ATM1	Member of MDR subfamily of ABC family; ortholog of S. cerevisiae ABC transporter, Atm1; induced in low iron; induced by nitric oxide independent of Yhb1	3.0172	0.08851
orf19.418	KOG1	Putative TORC1 subunit; heterozygous null mutant displays sensitivity to rapamycin; likely to be essential for growth, based on an insertional mutagenesis strategy	2.549	0.00824
orf19.1192	DNA2	Protein similar to S. cerevisiae Dna2p, which is a DNA replication factor involved in DNA repair; induced under hydroxyurea treatment	2.862	0.4436
orf19.6074	HBR1	Essential protein involved in regulation of MTL gene expression; hemoglobin-regulated inhibitor of white-opaque switching, may affect survival in host; activator of MTLalpha1 and MTLalpha2; transcript activated by hemoglobin	2.2798	0.03828
orf19.5143	TIM54	Predicted component of the mitochondrial TIM22 complex; involved in protein import into mitochondrial inner membrane; Spider biofilm repressed	2.5492	0.08217
orf19.4015	CAG1	heterotrimeric G protein alpha subunit; positive role in mating pheromone response; opaque-enriched transcript; transcript repressed by MTLa1-MTLalpha2; regulated by hemoglobin-responsive Hbr1 via MTL genes; rat catheter biofilm repressed	2.4496	0.00662
orf19.3796	DCR1	Putative Dicer RNAse involved in RNA interference, similar to S. cerevisiae Rnt1p but orthologous to S. castellii Dcr1p, which is not conserved in S. cerevisiae	2.3069	0.0772
orf19.7529	EPL1	Subunit of the NuA4 histone acetyltransferase complex	2.1044	0.03745
orf19.5650	PRO3	Delta 1-pyrroline-5-carboxylate reductase; protein induced during the mating process; alkaline induced; stationary phase enriched protein; Spider biofilm repressed	2.5792	0.01572
orf19.586	ERV46	Putative ER-derived vesicle protein; COPII-coated vesicle complex subunit; transcript induced by filamentous growth; Spider biofilm repressed	2.9864	0.03228
orf19.0804	orf19.0804		2.4133	0.0884
orf19.5873	POL1	Putative DNA directed DNA polymerase alpha; RNA abundance regulated by cell cycle, tyrosol and cell density; rat catheter biofilm induced	2.7337	0.029371
orf19.6437	CDC23	Similar to anaphase-promoting complex component; possibly transcriptionally regulated by Tac1p	2.1306	0.00883
orf19.3177	orf19.3177	Ortholog(s) have 2,5-diamino-6-ribitylamino-4(3H)-pyrimidinone 5'-phosphate deaminase activity, pseudouridine synthase activity, role in riboflavin biosynthetic process, tRNA pseudouridine synthesis and cytosol localization	2.344	0.00464
orf19.2330	orf19.2330	Putative U3 snoRNA-associated protein; Hap43-induced; transposon mutation affects filamentous growth; repressed by prostaglandins	2.043	0.03557
orf19.5608	orf19.5608	RNA polymerase III subunit; Spider biofilm induced	2.4044	0.006812
orf19.4258	orf19.4258	Puttaive pre-mRNA polyadenylation factor; heterozygous null mutant exhibits hypersensitivity to parnafungin and cordycepin in the C. albicans fitness test	3.294	0.00135
orf19.5465	orf19.5465	Ortholog(s) have first spliceosomal transesterification activity, role in generation of catalytic spliceosome for first transesterification step and U2-type catalytic step 1 spliceosome, mitotic spindle pole body localization	2.4045	0.008266
orf19.3087	UBI3	Fusion of ubiquitin with the S34 protein of the small ribosomal subunit; mRNA decreases upon heat shock, appears to be degraded; functional homolog of S. cerevisiae RPS31; Hap43-induced; Spider biofilm repressed	2.119	0.0336
orf19.2013	KAR2	Similar to Hsp70 family chaperones; role in translocation of proteins into the ER; induced in high iron; protein present in exponential and stationary growth phase yeast cultures; flow model and Spider biofilm repressed	2.0339	0.00168
orf19.2029	RFC5	Putative heteropentameric replication factor C subunit; periodic mRNA expression, peak at cell-cycle G1/S phase	2.446	0.0029
orf19.2084	CDH1	Protein involved in regulation of mitosis; similar to S. cerevisiae Cdh1, which is an APC/C component; transcriptionally induced by Mnl1 under weak acid stress	2.1145	0.0052
orf19.2215	GLE1	Putative nucleoporin; moderately induced at 42 degrees C	2.915	0.069
orf19.6568	SMC6	Putative structural maintenance of chromosomes (SMC) protein; Hap43-induced; cell-cycle regulated periodic mRNA expression; S. cerevisiae ortholog not cell-cycle regulated; Spider biofilm induced	2.3165	0.0037
orf19.2233	PRE2	Putative proteasome beta-5 subunit; macrophage-induced protein	2.07	0.00816
orf19.6213	SUI2	Translation initiation factor eIF2, alpha chain; genes encoding ribosomal subunits, translation factors, and tRNA synthetases are downregulated upon phagocytosis by murine macrophage; stationary phase enriched protein	2.936	0.009254
orf19.5779	RNR1	Ribonucleotide reductase large subunit; induced in low iron; transposon mutation affects filamentous growth; farnesol upregulated in biofilm; regulated by cell cycle, tyrosol, cell density; regulated by Sef1, Sfu1, and Hap43	2.77	0.00771
orf19.3300	ZPR1	Protein with putative zinc finger; regulated by Gcn4p; repressed in response to amino acid starvation (3-aminotriazole treatment); upregulation correlates with clinical development of fluconazole resistance	2.09	0.01393
orf19.709	PUP2	Alpha5 subunit of the 20S proteasome; macrophage/pseudohyphal-repressed; regulated by Gcn2p and Gcn4p; protein present in exponential and stationary growth phase yeast cultures	2.59	0.0053
orf19.941	SEC14	Essential protein; functional homolog of S. cerevisiae Sec14p, a Golgi phosphatidylinositol/phosphatidylcholine transfer protein that regulates choline-phosphate cytidyltransferase and thereby affects secretion; biofilm-regulated	3.477	0.0014
orf19.1902	NOC4	Putative nucleolar protein; Hap43-induced; mutation confers resistance to 5-fluorocytosine (5-FC), 5-fluorouracil (5-FU), and tubercidin (7-deazaadenosine); Spider biofilm induced	2.903	0.004827
orf19.1062		Ortholog of C. dubliniensis CD36 : Cd36_04020, C. parapsilosis CDC317 : CPAR2_107000, Candida tenuis NRRL Y-1498 : CANTEDRAFT_113990 and Pichia stipitis Pignal : PICST_32780	1.442	0.00361
orf19.7035	RFC2	Putative heteropentameric replication factor C subunit; periodic mRNA expression, peak at cell-cycle G1/S phase	2.618	0.01945
orf19.2313	orf19.2313	Putative ortholog of S. cerevisiae Pex32 a peroxisomal integral membrane protein with a role in negative regulation of peroxisome size; Hap43-repressed gene	2.061	0.00028
orf19.4491	ERG20	Putative farnesyl pyrophosphate synthetase involved in isoprenoid and sterol biosynthesis, based on similarity to S. cerevisiae Erg20p; likely to be essential for growth, based on an insertional mutagenesis strategy	3.354	0.00781
orf19.5765	NUP82	Linker nucleoporin of the nuclear pore complex; role in mRNA andexport from nucleus, protein import into nucleus, ribosomal large subunit export from nucleus, ribosomal small subunit export from nucleus; rat catheter biofilm repressed	2.039	0.002663
orf19.3561	CDC7	Putative kinase; cell-cycle regulated periodic mRNA expression; S. cerevisiae ortholog is not cell-cycle regulated; possibly an essential gene, disruptants not obtained by UAU1 method	2.124	0.0632
orf19.6046	APC1	Putative Anaphase-Promoting Complex/Cyclosome subunit; essential for growth; periodic mRNA expression, peak at cell-cycle S/G2 phase	3.306	0.0774
orf19.7062	RPA135	Putative RNA polymerase I subunit A135; repressed by prostaglandins	2.714	0.003896
orf19.3265	TRM1	Putative N2,N2-dimethylguanine tRNA methyltransferase; induced upon adherence to polystyrene	3.055	0.0018
orf19.3451	TRA1	Subunit of the NuA4 histone acetyltransferase complex	2.694	0.00471
orf19.6926	CSC25	Guanyl-nucleotide exchange factor; activator of Ras/adenylyl cyclase pathway; functional homolog of S. cerevisiae Cdc25p; commonly called Cdc25; transposon mutation affects filamentous growth	2.433	0.0054
orf19.1232	VRG4	GDP-mannose transporter; essential; required for glycosylation, hyphal growth; functional homolog of S. cerevisiae Vrg4p, which imports GDP-mannose from cytoplasm to Golgi for protein and lipid mannosylation; no mammalian homolog	3.013	0.04526
orf19.5947	SEC7	Putative guanine nucleotide exchange factor (GEF); mutation confers hypersensitivity to Brefeldin A; caspofungin repressed	2.782	0.005944
orf19.3434	TRY5	Zn(II)2Cys6 transcription factor; regulator of yeast form adherence; required for yeast cell adherence to silicone substrate	2.461	0.00118
orf19.3265	HGT9	Putative glucose transporter of the major facilitator superfamily; the C. albicans glucose transporter family comprises 20 members; 12 probable membrane-spanning segments; induced at low (0.2%, compared to 2%) glucose in rich media; intron	2.529	0.00401
orf19.2659	UCF1	Upregulated by cAMP in filamentous growth; induced in high iron, decreased upon yeast-hypha switch; downregulation correlates with clinical fluconazole resistance; Ras1-regulated; Hap43-repressed; flow model biofilm induced	2.205	0.00344
orf19.5629	QCR7	Putative ubiquinol-cytochrome-c reductase, subunit 7; Hap43p-repressed gene	3.444	0.00396
orf19.7150	NRG1	Transcription factor/repressor; regulates chlamydospore formation/hyphal gene induction/virulence and rescue/stress response genes; effects both Tup1 dependent and independent regulation; flow model biofilm induced; Spider biofilm repressed	2.291	0.00713
orf19.6133	PIF1	Putative DNA helicase; decreased transcription is observed upon fluphenazine treatment	2.593	0.0396
orf19.3265	MRP2	Protein similar to S. cerevisiae Mrp2p, which is a component of the small subunit of the mitochondrial ribosome; transposon mutation affects filamentous growth	1.47	6081
orf19.3265	YOX1	Putative homeodomain-containing transcription factor; transcriptional repressor; periodic mRNA expression, peak at cell-cycle G1/S phase	2.112	6147
orf19.297	DTD2	Ortholog(s) have D-leucyl-tRNA(Leu) deacylase activity, D-tyrosyl-tRNA(Tyr) deacylase activity, role in D-leucine catabolic process, D-tyrosine catabolic process, tRNA metabolic process and cytosol, nucleus localization	1.05	427
orf19.7484	ADE1	Phosphoribosylaminoimadazole succinocarboxamide synthetase, enzyme of adenine biosynthesis; not induced in GCN response, unlike the S. cerevisiae ortholog; fungal-specific (no human or murine homolog); levels decrease in stationary phase	2.517	1548
orf19.6364	VSP21	Late endosomal Rab small monomeric GTPase involved in transport of endocytosed proteins to the vacuole; involved in filamentous growth and virulence; Spider biofilm induced	3.044	9223
orf19.4937	CHS3	Major chitin synthase of yeast and hyphae; synthesizes short-chitin fibrils; Chs4-activated; transcript induced at yeast-hyphal transition; Chs1 and Chs2, but not Chs3, are inhibited by the protoberberine HWY-289; Spider biofilm induced	2.735	9487
orf19.2511		Ortholog(s) have role in protein folding, tubulin complex assembly	2.067	7726
orf19.1289	SCT1	Putative glycerol-3-phosphate O-acyltransferase; fungal-specific (no human or murine homolog)	3.054	6599
orf19.7484	MKC1	MAP kinase; role in biofilm formation, contact-induced invasive filamentation, systemic virulence in mouse, cell wall structure/maintenance, caspofungin response; phosphorylated on surface contact, membrane perturbation, or cell wall stress	3.17	4365
orf19.5505	HIS7	Putative imidazole glycerol phosphate synthase; histidine biosynthesis; no human/murine homolog; transcription induced by histidine starvation; regulated by Gcn2p and Gcn4p; higher protein level in stationary phase	3.951	3807
orf19.7484	BUB3	Protein similar to S. cerevisiae Bub3; a kinetochore checkpoint component; induced by hydroxyurea treatment; flow model biofilm induced; Spider biofilm induced	1.73	9467
orf19.2678	BUB1	Putative cell cycle checkpoint kinase; mutation confers increased sensitivity to nocodazole	2.42	6084
orf19.2283	DQD1	Putative 3-dehydroquinate dehydratase; ketoconazole-repressed; protein abundance downregulated by macrophages; flow model biofilm induced	2.063	8398
orf19.7484	MTR10	Putative importin; member of a family of fungal-specific nuclear importins; Mig1-regulated	2.581	5599
orf19.6685	ISY1	Putative pre-mRNA-splicing factor; mutation confers resistance to 5-fluorocytosine (5-FC); rat catheter biofilm induced	3.485	2225
orf19.2753	ZCF15	Predicted Zn(II)2Cys6 transcription factor of unknown function; rat catheter biofilm induced	2.318	1802
orf19.99	HAL21	Putative phosphoadenosine-5'-phosphate or 3'-phosphoadenosine 5'-phosphosulfate phosphatase; possible role in sulfur recycling; ortholog of S. cerevisiae Met22; predicted Kex2 substrate; F-12/CO2 biofilm induced	2.046	3843
orf19.169	CHO2	Putative phosphatidyl-ethanolamine N-methyltransferase; fungal-specific (no human or murine homolog); amphotericin B repressed; Hap43p-induced gene	3.783	5139
orf19.246	orf19.246	Predicted metalloendopeptidase; Spider biofilm induced	1.664	5841
orf19.5826	orf19.5826	Predicted amino acid transmembrane transporter; rat catheter biofilm repressed	2.475	3352
orf19.5087	BUD6	Predicted metalloendopeptidase; Spider biofilm induced	2.717	1234
orf19.1995	MNN24	Alpha-1,2-mannosyltransferase; required for normal cell wall mannan content	2.692	570
orf19.6094	VPS53	Ortholog(s) have role in Golgi to vacuole transport, retrograde transport, endosome to Golgi and GARP complex localization	2.943	1804
orf19.1422	FZO1	Mitochondrial biogenesis protein; rat catheter and Spider biofilm induced	2.323	8142
orf19.4231	PTH2	Putative cAMP-independent regulatory protein; constitutive expression independent of MTL or white-opaque status; Spider biofilm induced	2.668	2355
orf19.5915	DUR35	Putative urea transporter	2.731	1128
orf19.5655	orf19.5655	Has domain(s) with predicted 2 iron, 2 sulfur cluster binding, iron ion binding, oxidoreductase activity, acting on paired donors, with incorporation or reduction of molecular oxygen and NAD(P)H as one donor, more	3.441	2786
orf19.405	VKX1	Putative H+/Ca2+ antiporter; Spider biofilm repressed	1.84	2765
orf19.2690	orf19.2690	Putative mitochondrial GTPase; required for mitochondrial morphology and genome maintenance; Spider biofilm induced	3.077	3820
orf19.4208	RAD52	Required for homologous DNA recombination, repair of UV- or MMS-damaged DNA, telomere length, UV-induced LOH; constitutive expression, MMS-induced; weakly complements S. cerevisiae rad52 mutant; slow growth, increased white-to-opaque switch	2.055	1369
orf19.5639	HIS4	Multifunctional enzyme that catalyzes three steps of histidine biosynthesis, with phosphoribosyl-AMP cyclohydrolase, phosphoribosyl-ATP diphosphatase, and histidinol dehydrogenase activities; required for wild-type adhesion to human calls	2.674	3987
orf19.3273	orf19.3273	Ortholog(s) have actin monomer binding, protein kinase inhibitor activity, ribosome binding activity, role in negative regulation of protein phosphorylation and cytoplasm, nucleus, polysome, ribosome localization	2.493	6692
orf19.3071	MIH1	Putative protein phosphatase of the PTP family (tyrosine-specific); ortholog of S. cerevisiae Mih1; mRNA binds She3	3.036	126
orf19.1910	orf19.1910	Predicted NADH-dependent flavin oxidoreductase; Hap43-repressed gene	2.449	1684
orf19.7444	orf19.7444	Ortholog(s) have cytoplasm, holo TFIIH complex localization	2.335	9496
orf19.260	SLD1	Sphingolipid delta-8 desaturase; catalyzes desaturation at C8 in the long-chain base moiety of ceramides in glucosylceramide synthesis, important for virulence; ketoconazole and hypoxia induced; Hap43-repressed; Spider biofilm induced	2.146	4226
orf19.2842	GZF3	GATA-type transcription factor; oxidative stress-induced via Cap1; mutant has abnormal colony morphology and altered sensitivity to fluconazole, LiCl, and copper; Spider biofilm induced	2.765	3724
orf19.551	orf19.551	Ortholog of C. dubliniensis CD36 : Cd36_29980, C. parapsilosis CDC317 : CPAR2_204170, Candida tenuis NRRL Y-1498 : CANTEDRAFT_110235 and Debaryomyces hansenii CBS767 : DEHA2F17072g	2.295	2731
orf19.5499	orf19.5499	Ortholog(s) have 4-hydroxyphenylpyruvate dioxygenase activity and role in aromatic amino acid family biosynthetic process	2.788	352
orf19.4496	orf19.4496	Ortholog(s) have role in cellular calcium ion homeostasis and Golgi medial cisterna, cis-Golgi network, endoplasmic reticulum, fungal-type vacuole membrane localization	2.469	1372
orf19.3581	orf19.3581	Ortholog(s) have histone binding activity, role in DNA replication-dependent nucleosome assembly and CAF-1 complex, cytoplasm, nucleus localization	2.661	9407
orf19.789	PYC2	Putative pyruvate carboxylase; binds biotin cofactor; repressed by Ssk1 response regulator, by benomyl treatment, or in an azole-resistant strain overexpressing MDR1; stationary phase enriched protein; flow model biofilm repressed	2.883	1011
orf19.5735	CDC50	Putative endosomal protein; induced by Mnl1p under weak acid stress	2.115	5941
orf19.7678	ATP16	Subunit of the mitochondrial F1F0 ATP synthase; sumoylation target; protein newly produced during adaptation to the serum; Spider biofilm repressed	2.29	3294
orf19.831		Ortholog of C. dubliniensis CD36 : Cd36_18570, C. parapsilosis CDC317 : CPAR2_211360, Candida tenuis NRRL Y-1498 : CANTEDRAFT_115359 and Debaryomyces hansenii CBS767 : DEHA2D06886g	1.122	2785
orf19.1069	RPN4	C2H2 transcription factor; putative regulator of proteasome genes; DNA recognition sequence (GAAGGCAAAA) enriched in regions upstream of proteasome genes; induced in core stress response; Hap43-induced; Spider biofilm induced	3.126	9637
orf19.1756	GPD1	Glycerol-3-phosphate dehydrogenase; glycerol biosynthesis; regulated by Efg1; regulated by Tsa1, Tsa1B under H2O2 stress conditions; Sflow model and Spider biofilm induced	3.027	7853
orf19.7245		Ortholog(s) have tRNA (5-methylaminomethyl-2-thiouridylate)-methyltransferase activity, role in mitochondrial tRNA thio-modification and mitochondrion localization	2.429	4476
orf19.7038	MVP1	rtholog(s) have phosphatidylinositol-3-phosphate binding activity, role in plasma membrane tubulation, protein targeting to vacuole, retrograde transport, endosome to Golgi and cytoplasm, endosome, nucleus localization	3.039	3136
orf19.4761	HST1	Putative histone deacetylase, involved in regulation of white-opaque switching	3.447	3809
orf19.250	SLC1	Putative fatty acyltransferase; protein repressed during the mating process	3.135	1448
orf19.1564		Plasma membrane-localized protein of unknown function	2.137	2598
orf19.5323	MDH1-3	Predicted malate dehydrogenase; farnesol regulated; protein present in exponential and stationary growth phase yeast; Hap43p-repressed gene	2.139	6471
orf19.5171	PMT1	Protein mannosyltransferase; required for virulence in mice and for adhesion to epithelial cells; role in hyphal growth and drug sensitivity; Als1, Sec20, Kre9, Pir1 are substrates; 1 of 5 PMT family members	2.144	3158
orf19.1548		Ortholog(s) have role in mRNA splicing, via spliceosome and U4/U6 x U5 tri-snRNP complex localization	2.143	2238
orf19.5627		S. cerevisiae ortholog Hek2/Khd1 is a putative RNA binding protein involved in the asymmetric localization of ASH1 mRNA; Hap43-induced gene	2.925	6628
orf19.5117	OLE1	Fatty acid desaturase, essential protein involved in oleic acid synthesis; required for aerobic hyphal growth and chlamydospore formation; subject to hypoxic regulation; fluconazole-induced; caspofungin repressed; Hap43p-induced	2.781	1107
orf19.829	SCH9	Protein kinase; involved in growth control, cell size, resistance to rapamycin, cations, chlamydospore formation, filamentous growth under some conditions, and virulence; prevents hyphal growth in hypoxia at high CO2; Spider biofilm induced	2.541	7105
orf19.6000	CDR1	Multidrug transporter of ABC superfamily; transports phospholipids in an in-to-out direction; induced by beta-estradiol, progesterone, corticosteroid, or cholesterol; Spider biofilm induced	3.73	2075
orf19.4809	ERG12	Ortholog(s) have mevalonate kinase activity and role in ergosterol biosynthetic process, farnesyl diphosphate biosynthetic process, mevalonate pathway, isopentenyl diphosphate biosynthetic process, mevalonate pathway	2.538	3671
orf19.2929	GSC1	Essential beta-1,3-glucan synthase subunit; gsc1 allele determines resistance/sensitivity to echinocandins; 16 predicted membrane-spanning regions; mRNA abundance declines after yeast-to-hypha transition; Spider biofilm induced	2.559	1977
orf19.4152	CEF3	Translation elongation factor 3; antigenic in humans; predicted C-term nucleotide-binding active site; protein on surface of yeast, not hyphae; polystyrene adherence induced; higher protein amount in stationary phase; possibly essential	2.799	9665
orf19.7478		Ortholog(s) have antioxidant activity, di-trans,poly-cis-decaprenylcistransferase activity, protein heterodimerization activity, trans-hexaprenyltranstransferase activity	2.957	6816
orf19.5463	SEC6	Predicted subunit of the exocyst complex, involved in exocytosis; localizes to a crescent on the surface of the hyphal tip; Hap43p-repressed gene, overlaps orf19.5464 and orf19.5465	2.192	8615
orf19.406	ERG1	Squalene epoxidase, epoxidation of squalene to 2,3(S)-oxidosqualene; ergosterol biosynthesis; allylamine antifungal drug target; NADH reducing cofactor but S. cerevisiae Erg1 uses NADPH; flow model biofilm induced; Spider biofilm repressed	3.13	9239
orf19.7056		Putative protein of unknown function; transcript is upregulated in clinical isolates from HIV+ patients with oral candidiasis; regulated by Sef1, Sfu1, and Hap43	3.196	1218
orf19.5949	FAS2	Alpha subunit of fatty-acid synthase; required for virulence in mouse systemic infection and rat oropharyngeal infection models; regulated by Efg1; fluconazole-induced; amphotericin B repressed; flow model and Spider biofilm repressed	1.19	1954
orf19.4882		TFIIE small subunit; involved in RNA polymerase II transcription initiation; Spider biofilm induced	3.206	7573
orf19.6511	LIG1	tRNA ligase; functional homolog of S. cerevisiae Trl1	3.05	5928
orf19.5759	SNQ2	Protein similar to S. cerevisiae Snq2p transporter; member of PDR subfamily of ABC family; transposon mutation affects filamentation; benomyl-induced transcription; detected at yeast-form cell plasma membrane by mass spec	2.521	4585
orf19.3740	PGA23	Putative GPI-anchored protein of unknown function; Rim101-repressed; Cyr1-regulated; colony morphology-related gene regulation by Ssn6	3.019	9652
orf19.6034	TUB2	Beta-tubulin; functional homolog of ScTub2; overproduction makes S. cerevisiae inviable; has two introns; GlcNAc, hypha fluconazole-induced; slow growth, ectopic expression increases white-to opaque switch; rat catheter biofilm repressed	2.828	6997
orf19.3267		Ortholog(s) have palmitoyltransferase activity and role in ascospore wall assembly, cortical actin cytoskeleton organization, establishment of cell polarity, protein palmitoylation, regulation of exocytosis, vacuole fusion, non-autophagic	2.305	7130
orf19.7265		Putative zinc-finger domain protein with a predicted role in pre-mRNA splicing; Hap43-repressed; Spider biofilm repressed	2.649	6657
orf19.7572	SPT7	Putative SAGA transcriptional regulatory complex subunit; mutation confers hypersensitivity to toxic ergosterol analog, and to amphotericin B	2.992	5291
orf19.5364		Putative pre-mRNA splicing factor; intron in 5'-UTR; possibly an essential gene, disruptants not obtained by UAU1 method	2.988	4165
orf19.1011	MNN21	Ortholog(s) have alpha-1,2-mannosyltransferase activity, role in cell wall mannoprotein biosynthetic process and Golgi apparatus localization	2.966	7133
orf19.136		Predicted membrane transporter, member of the drug:proton antiporter (12 spanner) (DHA1) family, major facilitator superfamily (MFS); Hap43p-repressed gene	3.981	930
orf19.7124	RVS161	Protein required for endocytosis; contains a BAR domain, which is found in proteins involved in membrane curvature; null mutant exhibits defects in hyphal growth, virulence, cell wall integrity, and actin patch localization	2.08	2903
orf19.5964	ARF2	Putative ADP-ribosylation factor; mutation confers hypersensitivity to Brefeldin A; Spider biofilm repressed	3.181	3529
orf19.4650	ILV6	Putative regulatory subunit of acetolacetate synthase; alkaline induced; regulated by Gcn2 and Gcn4; protein present in exponential and stationary growth phase yeast; Spider biofilm repressed	3.066	2703
orf19.5808		Ortholog(s) have protein-lysine N-methyltransferase activity, role in negative regulation of G2/M transition of mitotic cell cycle, peptidyl-lysine methylation and cytosol, nucleus localization	3.053	1979
orf19.3792		Ortholog(s) have role in cytoplasmic mRNA processing body assembly, deadenylation-dependent decapping of nuclear-transcribed mRNA, formation of translation preinitiation complex, negative regulation of translational initiation	3.11	2801
orf19.3363	VTC4	Putative polyphosphate synthetase; decreased expression in hyphae compared to yeast-form cells; fungal-specific (no human or murine homolog); virulence-group-correlated expression	2.629	3680
orf19.6460	PEX1	Ortholog(s) have ATPase activity, protein heterodimerization activity, role in fatty acid metabolic process, protein import into peroxisome matrix, receptor recycling and cytosol, peroxisomal membrane localization	2.04	6664
orf19.6804		Ortholog(s) have signal sequence binding activity, role in protein targeting to ER and cytosol, nuclear periphery, signal recognition particle, endoplasmic reticulum targeting localization	1.61	9793
orf19.2281		Ortholog(s) have mitochondrion localization	2.378	7576
orf19.1306		Ortholog(s) have cytosol, nucleus localization	2.39	3037
orf19.3539		Predicted nucleolar S-adenosylmethionine-dependent rRNA methyltransferase; Spider biofilm induced	3.011	1954
orf19.4930	SPC3	Essential protein; similar to S. cerevisiae Spc3p, a component of the signal peptidase complex required for signal peptidase activity; predicted integral ER membrane protein; complements spc3 and suppresses sec61 S. cerevisiae mutants	2.547	4161
orf19.6155		Ortholog(s) have DNA ligase (ATP) activity and role in DNA ligation, DNA recombination, DNA replication, Okazaki fragment processing, base-excision repair, mitotic cell cycle, nucleotide-excision repair, telomere maintenance	2.533	7790
orf19.2462	PRN3	Protein similar to pirin; induced by Mnl1 under weak acid stress; Hap43-repressed; Spider biofilm induced	2.429	2624
orf19.5294	PDB1	Putative pyruvate dehydrogenase; fluconazole-induced; protein level decreases in stationary phase cultures; Spider biofilm repressed	3.038	6858
orf19.4927	BNI1	Formin; role in cytoskeletal organization, cell polarity; role in systemic virulence in mouse; cell-cycle regulated localization to site of polarized growth, bud neck; localizes to Spitzenkorper of hyphae, minor localization at septum	3.168	4107
orf19.2501	FLC1	Protein involved in heme uptake; putative FAD transporter, similar to S. cerevisiae Flc1; regulated by iron; macrophage-induced; mutant defective in filamentous growth; Spider biofilm induced	2.3	5731
orf19.6323	HPA2	Ortholog(s) have D-amino-acid N-acetyltransferase activity, role in D-amino acid metabolic process and cytosol, nucleus localization	3.327	9007
orf19.5917	STP3	Transcription factor; regulates SAP2, OPT1 expression and thereby protein catabolism for nitrogen source; activated via amino-acid-induced proteolytic processing; macrophage/pseudohyphal-repressed; Spider biofilm repressed	2.831	940
orf19.639		S. cerevisiae ortholog YDR370C/DXO1 has decapping and 5&#8242;-3&#8242; exoRNase activity; decreased transcription is observed upon fluphenazine treatment or in an azole-resistant strain that overexpresses CDR1 and CDR2	3.084	6915
orf19.1862		Possible stress protein; increased transcription associated with CDR1 and CDR2 overexpression or fluphenazine treatment; regulated by Sfu1, Nrg1, Tup1; stationary phase enriched protein; Spider biofilm induced	2.151	1870
orf19.3533		Ortholog(s) have role in ascospore formation, mitochondrial respiratory chain complex assembly, positive regulation of transcription from RNA polymerase II promoter	1.161	3687
orf19.652		Ortholog(s) have crossover junction endodeoxyribonuclease activity, role in DNA repair and cytoplasm, nucleus localization	1.78	3830
orf19.696	STE2	Receptor for alpha factor mating pheromone, MFalpha; required for a-type cells to respond to alpha factor, for opaque a-form mating and white a-form response; possible Kex2p substrate; a-specific, alpha-factor induced, A1p-Alpha2p repressed	2.782	7034
orf19.1528		Putative mitochondrial RNA polymerase specificity factor; possibly an essential gene, disruptants not obtained by UAU1 method	2.787	4376
orf19.4816		Protein of unknown function; induced by nitric oxide	2.798	408
orf19.4887	ECM21	Predicted regulator of endcytosis of plasma membrane proteins; fluconazole induced, alkaline induced by Rim101; repressed by caspofungin and in azole-resistant strain overexpressing MDR1; flow model, rat catheter and Spider biofilm induced	2.802	7100
orf19.1250		Ortholog(s) have role in maturation of SSU-rRNA from tricistronic rRNA transcript (SSU-rRNA, 5.8S rRNA, LSU-rRNA) and cytoplasm, nucleolus localization	2.814	8079
orf19.2934		Similar to S. cerevisiae Bud20; predicted role in cellular bud site selection; rat catheter and Spider biofilm induced	2.858	2111
orf19.3367		Ortholog(s) have structural constituent of ribosome activity and mitochondrial large ribosomal subunit localization	2.868	8962
orf19.6259		Exosome non-catalytic core component; involved in 3'-5' RNA processing and degradation in the nucleus and cytoplasm; Spider biofilm induced	2.889	1176
orf19.6717		Putative serine hydrolase; Spider biofilm repressed	2.891	1257
orf19.7038		Ortholog(s) have phosphatidylinositol-3-phosphate binding activity, role in protein targeting to vacuole and cytoplasm, nucleus localization	2.925	1566
orf19.414		Predicted mitochondrial small ribosomal subunit; rat catheter and Spider biofilm induced	2.962	907
orf19.415			2.979	5551
orf19.4176		Ortholog(s) have structural constituent of ribosome activity and mitochondrial small ribosomal subunit localization	3.016	1293
orf19.386	SAM4	Putative S-adenosylmethionine-homocysteine methyltransferase; Hap43-repressed; alkaline induced; Spider biofilm repressed	3.028	2065
orf19.6885	SPO7	Putative regulatory subunit of Nem1-Spo7 phosphatase holoenzyme that regulates nuclear growth by controling phospholipid biosynthesis; induced by alpha pheromone in SpiderM medium	3.29	635
orf19.4357		Putative protein similar to S. cerevisiae Mgr3p, a subunit of the i-AAA protease supercomplex that degrades misfolded mitochondrial proteins	2.999	5141
orf19.1533		Possible vacuolar protein; Hap43-induced gene	2.788	2934
orf19.4844		Ortholog(s) have RNA binding, polynucleotide adenylyltransferase activity, protein binding, bridging activity	2.8	7321
orf19.4866	CPP1	VH1 family MAPK phosphatase; regulates Cst20-Hst7-Cek1-Cph1 filamentation pathway; represses yeast-hyphal switch; required for virulence in mice; yeast-enriched; induced by alpha pheromone in SpiderM medium; Spider biofilm induced	2.801	1465
orf19.5278		Protein of unknown function; Spider biofilm induced	2.887	4919
orf19.3022		Ortholog(s) have structural constituent of ribosome activity and mitochondrial small ribosomal subunit localization	2.888	1540
orf19.2199	PHO86	Putative endoplasmic reticulum protein; possibly adherence-induced	2.92	3171
orf19.2363		Ortholog(s) have thiosulfate sulfurtransferase activity and mitochondrion localization	2.938	2004
orf19.6071		Ortholog(s) have peptide alpha-N-acetyltransferase activity, role in N-terminal peptidyl-methionine acetylation, cytoskeleton organization, mitochondrion inheritance and NatB complex localization	1.973	748
orf19.7237		Ortholog(s) have arylformamidase activity and role in NAD biosynthetic process	3.005	2458
orf19.6851	CHL4	Protein described as having role in chromosome segregation; RNA abundance regulated by tyrosol and cell density	3.007	1123
orf19.3659		Putative CTD phosphatase; role in dephosphorylation of RNA polymerase II C-terminal domain, transcription from RNA polymerase II promoter; flow model biofilm induced	3.015	5289
orf19.3263	ATO10	Putative fungal-specific transmembrane protein; rat catheter and Spider biofilm induced	3.027	1739
orf19.3954		Ortholog(s) have phosphatidylserine decarboxylase activity, role in phosphatidylcholine biosynthetic process, phosphatidylethanolamine biosynthetic process and cell division site, cytosol, endosome localization	2.678	1298
orf19.4722		Ortholog(s) have sequence-specific DNA binding RNA polymerase II transcription factor activity	1.79	755
orf19.4958	ECM25	Non-essential protein involved in cell morphogenesis	1.84	1308
orf19.5270		Protein of unknown function; rat catheter biofilm induced	2.03	8856
orf19.6029	ROT1	Similar to S. cerevisiae Rot1p, which is involved in cell wall 1,6-beta-glucan biosynthesis; has predicted transmembrane region; possibly an essential gene, disruptants not obtained by UAU1 method	2.19	3308
orf19.947	MRP17	Predicted mitochondrial ribosomal protein	1.72	9660
orf19.2838		Protein of unknown function; mutation confers hypersensitivity to amphotericin B; flow model biofilm induced	3.001	5720
orf19.2514		Predicted methyltransferase; rat catheter biofilm induced	1.19	502
orf19.5411		Ortholog(s) have NEDD8 ligase activity, role in protein neddylation, regulation of mitotic cell cycle and cytosol, nucleus localization	1.82	1993
orf19.4981		Ortholog(s) have endoplasmic reticulum localization	1.72	1892
orf19.3329		Ortholog(s) have sphingosine-1-phosphate phosphatase activity, role in calcium-mediated signaling and endoplasmic reticulum localization	3.075	1305
orf19.6586		Protein of unknown function; transcript induced by benomyl or in azole-resistant strain overexpressing MDR1; Ssn6 colony morphology-related regulation; induced by NO; Hap43-repressed; rat catheter and flow model biofilm induced	3.076	3451
orf19.6830		Putative enoyl-CoA hydratase; Spider biofilm induced	3.078	3015
orf19.5090		Ortholog(s) have tRNA-specific adenosine deaminase activity, tRNA-specific adenosine-34 deaminase activity and role in adenosine to inosine editing, tRNA modification	3.102	1034
orf19.1251	BRN1	Putative condensin complex subunit; cell-cycle regulated periodic mRNA expression	3.103	5723
orf19.2060	SOD5	Cu and Zn-containing superoxide dismutase; protects against oxidative stress; induced by neutrophils, hyphal growth, caspofungin, osmotic/oxidative stress; oralpharyngeal candidiasis induced; rat catheter and Spider biofilm induced	3.146	8796
orf19.4916	IFG3	Protein of unknown function; induced by alpha pheromone in SpiderM medium	3.165	2928
orf19.5295		Protein with a predicted endonuclease/exonuclease/phosphatase family domain and a carbon catabolite repressor protein 4 domain; induced by alpha pheromone in SpiderM medium	2.046	2773
orf19.1797		D-arabinose 5-phosphate isomerase; has GutQ domain which is associated with phosphosugar binding; other biofilm induced; rat catheter and Spider biofilm induced; F-12/CO2 early biofilm induced	3.052	3258
orf19.5530		Ortholog(s) have role in cellular response to UV and cytosol, nucleus localization	2.053	1072
orf19.1632	NAB3	Putative nuclear polyadenylated RNA-binding protein; flucytosine repressed	2.54	5512
orf19.4240		Ortholog(s) have role in GPI anchor biosynthetic process, cellular manganese ion homeostasis and endoplasmic reticulum, fungal-type vacuole membrane localization	3.055	8395
orf19.1681		Ortholog of C. dubliniensis CD36 : Cd36_81530, C. parapsilosis CDC317 : CPAR2_503590, Candida tenuis NRRL Y-1498 : CANTEDRAFT_115755 and Debaryomyces hansenii CBS767 : DEHA2D15334g	2.58	2792
orf19.2303	FGR16	Protein lacking an ortholog in S. cerevisiae; transposon mutation affects filamentous growth; fluconazole-downregulated	3.059	2378
orf19.2973		Ortholog(s) have RNA binding, flap-structured DNA binding activity and role in nuclear-transcribed mRNA poly(A) tail shortening, positive regulation of endodeoxyribonuclease activity	2.6	2835
orf19.2064		Putative transcription factor with zinc finger DNA-binding motif	2.31	5847
orf19.2343	VPS23	ESCRT I protein sorting complex protein; involved in proteolytic activation of Rim101, which regulates pH response; ortholog of S. cerevisiae Stp22/Vps23	2.84	1654
orf19.752		Has domain(s) with predicted methyltransferase activity and role in metabolic process	3.065	1124
orf19.1866	VMA10	Subunit G of the V1 peripheral membrane domain of the vacuolar H+-ATPase (V-ATPase); involved in vacuolar acidification; rat catheter biofilm repressed	2.67	1972
orf19.3170		Ortholog(s) have role in RNA Polymerase I assembly, RNA Polymerase II core complex assembly, RNA Polymerase III assembly, formation of translation preinitiation complex and cytoplasm, cytosolic ribosome localization	3.087	6095
orf19.4577		Ortholog(s) have GTPase activating protein binding, cAMP-dependent protein kinase inhibitor activity, signal transducer activity	1.093	246
orf19.5250		Has domain(s) with predicted cofactor binding activity	3.095	7175
orf19.3627		Ortholog of C. dubliniensis CD36 : Cd36_22640, C. parapsilosis CDC317 : CPAR2_406910, Candida tenuis NRRL Y-1498 : CANTEDRAFT_104937 and Debaryomyces hansenii CBS767 : DEHA2D02706g	2.097	1306
orf19.2418		Ortholog of C. dubliniensis CD36 : Cd36_28190, C. parapsilosis CDC317 : CPAR2_802530, Candida tenuis NRRL Y-1498 : CANTEDRAFT_109615 and Debaryomyces hansenii CBS767 : DEHA2A12650g	2.19	3393
orf19.1058		Ortholog(s) have ubiquitin binding activity, role in ubiquitin-dependent protein catabolic process and proteasome regulatory particle, lid subcomplex, proteasome storage granule localization	3.122	2604
orf19.927		Ortholog(s) have role in positive regulation of transcription from RNA polymerase II promoter, telomere maintenance and EKC/KEOPS complex, cytosol, nucleus localization	2.44	577
orf19.4922		Ortholog(s) have Rab GTPase binding activity and Golgi apparatus, endoplasmic reticulum localization	2.17	1376
orf19.4701		Ortholog(s) have ATPase activity, tRNA binding activity, role in protein urmylation, regulation of transcription from RNA polymerase II promoter, tRNA wobble uridine modification and Elongator holoenzyme complex localization	2.79	557
orf19.2564		Putative nucleolar protein; implicated in ribosome biogenesis; rat catheter biofilm repressed	2.14	2982
orf19.6035		Protein of unknown function; repressed by nitric oxide	2.83	1692
orf19.4929		Ortholog(s) have translation regulator activity and role in RNA metabolic process, aerobic respiration, mitochondrial respiratory chain complex IV biogenesis, positive regulation of mitochondrial translational initiation	2.195	6180
orf19.2961		Putative transcription factor with zinc finger DNA-binding motif	2.056	4962
orf19.4639		Protein present in exponential and stationary growth phase yeast cultures	2.57	376
orf19.713		Ortholog(s) have role in apoptotic process and cytoplasm, nucleus localization	3.63	4330
orf19.5213		Putative protein of unknown function; transcript is upregulated in clinical isolates from HIV+ patients with oral candidiasis	2.261	5102
orf19.5646		Ortholog of S. cerevisiae : YPL034W, C. glabrata CBS138 : CAGL0L06996g, C. dubliniensis CD36 : Cd36_40280, C. parapsilosis CDC317 : CPAR2_402170 and Candida tenuis NRRL Y-1498 : CANTEDRAFT_137348	2.156	1879
orf19.273		Ortholog(s) have unfolded protein binding activity, role in sterol biosynthetic process and endoplasmic reticulum localization	2.81	4057
orf19.4843		Putative iron/copper reductas; involved in iron homeostasis; rat catheter and Spider biofilm induced	1.29	7995
orf19.3012	ARO80	Zn(II)2Cys6 transcription factor; transcriptional activator of aromatic amino acid catabolism; regulator of aromatic alcohol biosynthesis via the Ehrlich pathway; mutant is viable	1.74	2043
orf19.7503	CDA2	Putative chitin deacetylase; transcription is positively regulated by Tbf1p	1.91	1749
orf19.2308		Putative 6-phosphofructo-2-kinase; catalyzes synthesis of fructose-2,6-bisphosphate; Hap43-repressed; flow model, rat catheter and Spider biofilm induced	1.98	1187
orf19.6869		Putative lipid raft associated protein; Spider biofilm induced	2.013	2404
orf19.3720		Ortholog(s) have endo-1,4-beta-xylanase activity and SCF ubiquitin ligase complex, cytoplasm localization	2.24	1316
orf19.577		Predicted protein tyrosine phosphatase; rat catheter biofilm induced	1.82	2868
orf19.2400		Ortholog(s) have role in mRNA splicing, via spliceosome, maturation of SSU-rRNA, positive regulation of ATPase activity, positive regulation of helicase activity	2.94	2375
orf19.4062	TRY2	Transcription factor; regulator of yeast form adherence; required for yeast cell adherence to silicone substrate; Spider biofilm induced	2.34	1202
orf19.1224	FRP3	Putative ammonium transporter; upregulated in the presence of human neutrophils; fluconazole-downregulated; repressed by nitric oxide; Spider biofilm induced; rat catheter biofilm repressed	2.084	771
orf19.1844		Protein similar to ferric reductase Fre10p	3.03	1670
orf19.6143		Predicted long-chain-alcohol oxidase; Spider biofilm induced	3.035	9929
orf19.2839	CIRT4B	Cirt family transposase; transcript repressed in an azole-resistant strain that overexpresses CDR1 and CDR2; Hap43-repressed; flow model biofilm induced	2.937	7910
orf19.1568		Ortholog(s) have Rab guanyl-nucleotide exchange factor activity, phosphatidylinositol binding activity	2.513	1437
orf19.5953		C2H2 transcription factor; predicted regulator of ribosomal protein and biogenesis genes; possibly essential, disruptants not obtained by UAU1 method; rat catheter biofilm induced	3.482	8739
orf19.4370		Protein of unknown function; induced by nitric oxide; oxidative stress-induced via Cap1; fungal-specific (no human or murine homolog)	2.16	529
orf19.121	ARC18	Putative ARP2/3 complex subunit; mutation confers hypersensitivity to cytochalasin D	2.19	3562
orf19.6898		Protein similar to S. pombe SPBC1709.16c a predicted aromatic ring-opening dioxygenase; induced by benomyl treatment or in azole-resistant strain that overexpresses MDR1; Spider biofilm induced	3.415	274
orf19.3226		Ortholog(s) have role in intracellular sterol transport and extracellular region, fungal-type vacuole lumen localization	2.34	2569
orf19.1040	MAD2	Protein required for the spindle assembly checkpoint of the cell cycle; necessary for survival in host cell macrophages and for virulence in a mouse model of systemic candidiasis	1.319	1064
orf19.4758		Putative reductase or dehydrogenase; Hap43-repressed gene; alkaline repressed	1.416	3957
orf19.3986	PPR1	Putative transcription factor with zinc cluster DNA-binding motif; has similarity to S. cerevisiae Ppr1p, which is a transcription factor involved in the regulation of uracil biosynthesis genes	3.232	3854
orf19.3237		Ortholog(s) have cytosol, mitochondrion, nucleus localization	3.299	7779
orf19.5024	GND1	6-phosphogluconate dehydrogenase; soluble in hyphae; farnesol, macrophage-induced protein; antigenic in mice; dual localization to cytosol and peroxisomes depends on alternative splicing; rat catheter and Spider biofilm repressed	2.581	928
orf19.2727	GRX3	Putative glutaredoxin; flucytosine induced; regulated by Gcn4p; repressed in response to amino acid starvation (3-aminotriazole treatment)	3.57	3235
orf19.5630orf19.5630	APA2	Putative ATP adenylyltransferase II; regulated by Gcn4; repressed by amino acid starvation (3-AT); induced by prostaglandins; Hap43-repressed; Spider biofilm repressed	2.567	8381
orf19.144	SNU114	Protein similar to S. cerevisiae Snu114p, which is an RNA helicase involved in pre-mRNA splicing; likely to be essential for growth, based on an insertional mutagenesis strategy	2.545	6486
orf19.3050	AGE1	Putative GTPase activator; induced in low iron; rat catheter biofilm repressed	2.263	1524
orf19.1614	MEP1	Ammonium permease; Mep1 more efficient permease than Mep2, Mep2 has additional regulatory role; 11 predicted transmembrane regions; low mRNA abundance; hyphal downregulated; flow model biofilm induced	2.597	7869
orf19.2551	MET6	Essential 5-methyltetrahydropteroyltriglutamate-homocysteine methyltransferase (cobalamin-independent methionine synthase); antigenic in murine/human systemic infection; heat shock, estrogen, GCN-induced; Spider biofilm repressed	2.622	1497
orf19.1986	ARO2	Putative chorismate synthase; fungal-specific (no human or murine homolog); protein level decreased in stationary phase yeast cultures; GlcNAc-induced protein	2.602	8843
orf19.3465	RPL10A	Predicted ribosomal protein; downregulated upon phagocytosis by murine macrophages; Hap43-induced; Spider biofilm repressed	2.82	1626
orf19.1517	ARO3	3-deoxy-D-arabinoheptulosonate-7-phosphate synthase; aromatic amino acid synthesis; GCN-regulated; feedback-inhibited by phe if expressed in S. cerevisiae; decreased in stationary phase; flow model biofilm repressed	2.781	8349
orf19.3455		Putative mitochondrial inner membrane magnesium transporter; possibly an essential gene, disruptants not obtained by UAU1 method	2.63	9149
orf19.568	SPE2	Putative S-adenosylmethionine decarboxylase; Hap43-induced gene; possibly adherence-induced; Spider biofilm induced	2.908	973
orf19.445		Protein of unknown function; repressed by prostaglandins	3.271	7789
orf19.978	BDF1	Bromodomain transcription factor; repressed upon adherence to polystyrene; reduced mRNA abundance detected in null mutant; macrophage/pseudohyphal-repressed; possibly essential, disruptants not obtained by UAU1 method	1.569	3673
orf19.3175		Putative ortholog of human electron transfer flavoprotein dehydrogenase (ETF-dH); alkaline repressed; repressed by nitric oxide; virulence-group-correlated expression; Spider biofilm induced	3.612	700
orf19.804		Putative mitochondrial carrier family transporter; rat catheter biofilm induced	2.696	1765
orf19.1149	MRF1	Putative mitochondrial respiratory protein; induced by farnesol, benomyl, nitric oxide, core stress response; oxidative stress-induced via Cap1; stationary-phase enriched protein; Spider biofilm induced	2.717	2686
orf19.5220		Putative RNA exonuclease; induced in a ssr1 null mutant	2.809	1219
orf19.5645	MET15	O-acetylhomoserine O-acetylserine sulfhydrylase; sulfur amino acid synthesis; immunogenic; Hog1, adherence-induced; brown color of mutant in Pb(2+) medium a visual selection; chlamydospore formation induced, F-12/CO2 biofilm induced	2.885	9354
orf19.4371	TAL1	Transaldolase; protein present in exponential and stationary growth phase yeast cultures; oxidative stress-induced via Cap1; induced by nitric oxide independent of Yhb1p; sumoylation target; rat catheter biofilm repressed	1.83	2010
orf19.58	RRP6	Putative nuclear exosome exonuclease component; Hap43p-induced gene; mutation confers hypersensitivity to 5-fluorocytosine (5-FC), 5-fluorouracil (5-FU), and tubercidin (7-deazaadenosine)	1.21	9192
orf19.4754	ZWF1	Glucose-6-phosphate dehydrogenase; antigenic in mice; activity induced by O2 or oxidizing agents H2O2, menadione, macrophage; caspofungin repressed; induced in core stress response; regulated by Gcn2, Gcn4; rat catheter biofilm repressed	2.89	6231
orf19.4299	MSW1	Protein similar to S. cerevisiae Msw1p, which is mitochondrial tryptophanyl-tRNA synthetase; Hap43p-repressed gene; likely to be essential for growth, based on an insertional mutagenesis strategy	1.23	806
orf19.4306		Ortholog(s) have methylthioribulose 1-phosphate dehydratase activity, role in L-methionine salvage from methylthioadenosine and cytoplasm localization	2.894	5014
orf19.4308	HSL1	Probable protein kinase involved in determination of morphology during the cell cycle of both yeast-form and hyphal cells via regulation of Swe1p and Cdc28p; required for full virulence and kidney colonization in mouse systemic infection	2.895	3119
orf19.2580	HST2	Putative histone deacetylase; role in regulation of white-opaque switch; Spider biofilm induced	1.29	8073
orf19.2738	SUL2	Putative sulfate transporter; transcript negatively regulated by Sfu1; amphotericin B induced; F-12/CO2 and Spider biofilm induced	1.06	1219
orf19.578		Ortholog(s) have Rab GTPase activator activity and role in actin filament organization, endocytosis, exocytosis, regulation of GTPase activity, regulation of protein localization	2.909	4661
orf19.3340	SOD2	Mitochondrial Mn-containing superoxide dismutase; protection against oxidative stress; homotetramer active; N-terminal 34 amino acids removed on mitochondrial import; H2O2-induced via Cap1p; Hap43p-, alkaline-downregulated, farnesol-induced	2.91	2725
orf19.5053		Ortholog(s) have acetyltransferase activity, chromatin binding activity	2.208	4684
orf19.843		Putative DNA repair exonuclease; fungal-specific (no human or murine homolog)	2.91	2027
orf19.5610	ARG3	Putative ornithine carbamoyltransferase; Gcn4-regulated; Hap43-induced; repressed in alkalinizing medium; rat catheter and Spider biofilm induced	2.41	1176
orf19.4807		Ortholog(s) have inorganic diphosphatase activity, role in aerobic respiration and mitochondrion localization	2.956	3201
orf19.4813	GUA1	Putative GMP synthase, involved in the final step of guanine biosynthesis; soluble protein in hyphae; flucytosine induced; macrophage-downregulated protein abundance; protein level decreases in stationary phase cultures	2.958	1906
orf19.1362	SMM1	Putative dihydrouridine synthase; Hap43-induced gene; rat catheter biofilm induced; Spider biofilm induced	1.96	1335
orf19.3715	ASF1	Protein similar to S. cerevisiae Asf1p, a chromatin assembly complex component; likely to be essential for growth, based on an insertional mutagenesis strategy	2.09	2202
orf19.6165	KGD1	Putative 2-oxoglutarate dehydrogenase; regulated by Efg1 under yeast but not hyphal growth conditions; transcript induced in an RHE model of oral candidiasis; stationary phase enriched protein; Hap43-repressed; rat catheter biofilm induced	2.965	863
orf19.1404		Predicted tRNA dihydrouridine synthase; Spider biofilm induced	2.174	3251
orf19.6316		Predicted membrane transporter, member of the L-amino acid transporter-3 (LAT3) family, major facilitator superfamily (MFS)	2.989	275
orf19.2333		Ortholog(s) have role in retrograde transport, endosome to Golgi and cytosol, late endosome, nucleus localization	2.995	1568
orf19.3983		Protein with a predicted transcription factor BTF3 domain; flow model biofilm induced	2.01	2794
orf19.2987		Ortholog(s) have role in cellular ion homeostasis, establishment or maintenance of cell polarity, mitochondrion inheritance, regulation of cardiolipin metabolic process and mitochondrial inner membrane, nucleus localization	2.01	7457
orf19.3131	OYE32	NAD(P)H oxidoreductase family protein; induced by nitric oxide, amphotericin B, oxidative stress via Cap1; upregulation associated with MDR1 overexpression or benomyl treatment; macrophage-downregulated protein; Spider biofilm induced	2.03	9465
orf19.4031		Ortholog(s) have cytoplasm localization	2.1	3214
orf19.4035	PGA4	GPI-anchored cell surface protein; beta-1,3-glucanosyltransferase with similarity to the A. fumigatus GEL family; transcript induced in RHE model of oral candidiasis; fluconazol-induced	2.1	1122
orf19.6912		Putative ethanolamine kinase	2.1	5722
orf19.3038	TPS2	Trehalose-6-phosphate (Tre6P) phosphatase; mutant heat sensitive, accumulates Tre6P, decreased mouse virulence; possible drug target; 2 conserved phospohydrolase motifs; no mammalian homolog; Hap43-repressed; flow model biofilm induced	2.14	7049
orf19.7016	PHM5	Ortholog(s) have endopolyphosphatase activity, exopolyphosphatase activity, role in polyphosphate catabolic process and fungal-type vacuole membrane, nucleus localization	2.16	469
orf19.2871	SDH12	Succinate dehydrogenase; soluble protein in hyphae; macrophage-downregulated protein level; downregulated by Efg1p; repressed by nitric oxide; protein present in exponential and stationary growth phase yeast cultures; Hap43p-repressed gene	1.87	901
orf19.5702		Ortholog(s) have cell division site, spindle localization	2.896	1242
orf19.1576		Ortholog(s) have nuclear localization sequence binding, ubiquitin binding activity, role in response to ethanol and cytosol localization	2.969	636
orf19.6324	VID27	Protein similar to S. cerevisiae Vid27p; transposon mutation affects filamentous growth; mutation confers hypersensitivity to toxic ergosterol analog; fungal-specific (no human or murine homolog)	2.991	3530
orf19.2337	ALP1	Cystine transporter; present in pathogenic yeasts (no human or murine homolog); Spider biofilm induced	2.993	177
orf19.5243	TRP3	Putative bifunctional enzyme with predicted indole-3-glycerol-phosphate synthase and anthranilate synthase activities; regulated by Gcn2p and Gcn4p	2.13	5645
orf19.2107	MUQ1	Putative choline phosphate cytidylyltransferase/phosphoethanolamine cytidylyltransferase; repressed in hyphae compared vs yeast; Hap43-repressed; flow model biofilm induced; Spider biofilm repressed	2.913	1516
orf19.5628		Mitochondrial dicarboxylate transporter; possibly an essential gene, disruptants not obtained by UAU1 method	1.15	359
orf19.1720		Ortholog(s) have role in mitotic recombination	2.92	4561
orf19.2844		Predicted gamma-adaptin, large subunit of the clathrin-associated protein (AP-1) complex; that binds clathrin and is involved in vesicle mediated transport; induced in core caspofungin response; rat catheter biofilm repressed	2.928	1439
orf19.4518		Protein kinase of unknown function; mutants are viable	2.932	6137
orf19.3330	CRL1	Predicted GTPase of RHO family; CAAX motif geranylgeranylated; expression in S. cerevisiae causes dominant-negative inhibition of pheromone response	2.935	3549
orf19.3325		Putative glycogen synthesis initiator; regulated by Efg1 and Efh1; Hog1-repressed; colony morphology-related gene regulation by Ssn6; induced by prostaglandins; flow model biofilm induced	2.937	7259
orf19.3467		Ortholog(s) have ubiquitin binding activity	2.228	8801
orf19.4441		Ortholog(s) have DNA replication origin binding, double-stranded DNA binding, single-stranded DNA binding activity	2.419	203
orf19.2133	LIP4	Secreted lipase, member of a differentially expressed lipase gene family with possible roles in nutrition and/or in creating an acidic microenvironment; expressed more strongly during mucosal infections than during systemic infections	2.439	1875
orf19.3854		Ortholog of S. cerevisiae Sat4; amphotericin B induced; clade-associated gene expression; Spider biofilm induced	1.25	893
orf19.6730		Ortholog(s) have nucleolus localization	1.86	1539
orf19.4526	HSP30	Putative heat shock protein; fluconazole repressed; amphotericin B induced; Spider biofilm induced; rat catheter biofilm induced	2.08	86
orf19.5994	RHB1	Putative small G protein from the Ras superfamily involved in cell wall integrity and control of filamentous growth under nitrogen starvation	3.092	4350
orf19.5671		Ortholog(s) have role in actin cortical patch assembly, septin cytoskeleton organization and cellular bud neck, cellular bud tip, mating projection base, mating projection tip localization	3.094	8236
orf19.908	FEN12	Putative protein with a predicted role in the elongation of fatty acids; amphotericin B, caspofungin repressed	3.395	2027
orf19.7463		Ortholog(s) have role in ascospore wall assembly and ascospore wall, nuclear envelope localization	3.099	3471
orf19.1966	BUD23	Putative methyltransferase; Hap43-induced; repressed by prostaglandins	3.1	9755
orf19.3407		Putative transcription factor with zinc finger DNA-binding motif; Hap43p-repressed gene	3.107	6409
orf19.2443	RGD1	GTPase activator protein; transcript induced in low iron; alkaline upregulated; localized to the bud emergence area in G1 phase and in the bud tip during S and G2 phases	3.05	1058
orf19.459	ADP1	Putative PDR-subfamily ABC transporter; similar to WHITE subfamily proteins; gene used for strain identification by multilocus sequence typing	2.85	1479
orf19.7330		Protein with a predicted heme oxygenase domain; Spider biofilm induced	3.088	6322
orf19.1671	UTR2	Putative GPI anchored cell wall glycosidase; role in adhesion, hyphal growth on Spider (not serum) medium; chitin-binding, glycosyl hydrolase domains; induced during cell wall regeneration; mRNA in yeast-form cells; Spider biofilm induced	3.219	1368
orf19.6578		Predicted membrane transporter; vesicular neurotransmitter (VNT) family, major facilitator superfamily (MFS); repressed in core caspofungin response; induced in oralpharyngeal candidasis; Spider biofilm induced	3.334	3579
orf19.6740		Ortholog(s) have ubiquitin-protein ligase activity and role in generation of catalytic spliceosome for first transesterification step	3.251	1633
orf19.308		Ortholog(s) have role in nucleobase-containing compound transport and plasma membrane localization	3.509	8964
orf19.1988	CDC45	Putative DNA replication initiation factor; transcriptionally regulated by interaction with macrophage	3.123	5283
orf19.2965		Putative guanyl-nucleotide exchange factor; Spider biofilm repressed	1.146	1100
orf19.4160		Ortholog(s) have serine-type endopeptidase activity, role in glycoprotein metabolic process, mitochondrial tRNA threonylcarbamoyladenosine modification and mitochondrion localization	2.47	7497
orf19.4001		Ortholog(s) have role in protein insertion into mitochondrial membrane from inner side and extrinsic to mitochondrial inner membrane, mitochondrial matrix localization	2.49	1620
orf19.5038		Predicted tRNA (guanine) methyltransferase activity; Spider biofilm induced	1.51	2262
orf19.6498		Ortholog(s) have role in RNA polymerase II complex localization to nucleus, RNA polymerase III complex localization to nucleus and DNA-directed RNA polymerase II, holoenzyme, cytoplasm localization	2.52	1166
orf19.1804		Ortholog(s) have role in cellular response to cadmium ion, detoxification of cadmium ion and mitochondrion localization	2.34	1792
orf19.3606		Ortholog of S. cereviae Sna4 vacuolar outer membrane protein that plays a role in sensitivity to NA+; induced by Mnl1 under weak acid stress	1.85	4476
orf19.2341	HNT1	Protein with similarity to protein kinase C inhibitor-I; protein level decreases in stationary phase cultures	2.58	9165
orf19.7188	RPP1B	Conserved acidic ribosomal protein, likely involved in regulation of translation elongation; interacts with Rpp2A; 1 of 4 similar C. albicans ribosomal proteins (Rpp1A, Rpp1B, Rpp2A, Rpp2B); induced by Tbf1; Spider biofilm repressed	2.61	1330
orf19.1683	PPH21	Putative protein phosphatase of the Type 2A-related family (serine/threonine-specific), similar to S. cerevisiae Pph21p; caspofungin repressed; possibly an essential gene, disruptants not obtained by UAU1 method	3.163	2971
orf19.5061	ADE5,7	Phosphoribosylamine-glycine ligase and phosphoribosylformylglycinamidine cyclo-ligase; interacts with Vps34p; required for hyphal growth and virulence; flucytosine induced; not induced in GCN response, in contrast to S. cerevisiae ortholog	2.62	2374
orf19.955		Protein of unknown function; Spider biofilm repressed	3.275	59
orf19.6901		Ortholog(s) have exoribonuclease activator activity, m7G(5')pppN diphosphatase activity	1.51	1165
orf19.6994	BAT22	Putative branched chain amino acid aminotransferase; regulated by Gcn4p; induced by farnesol treatment, GlcNAc, amino acid starvation (3-aminotriazole treatment); present in exponential and stationary growth phase yeast cultures	2.46	3597
orf19.7520	POT1	Putative peroxisomal 3-oxoacyl CoA thiolase; transcript regulated by Nrg1 and Mig1; farnesol regulated; Hap43-repressed	1.47	1321
orf19.3006		Protein involved in Golgi trafficking; rat catheter and Spider biofilm repressed	2.48	1696
orf19.2166	VMA5	Putative vacuolar H(+)-ATPase; plasma membrane localized; rat catheter biofilm repressed	3.249	6985
orf19.3711		Protein with monooxygenase domains; flow model biofilm induced	3.436	440
orf19.968	PGA14	Putative GPI-anchored protein; induced during cell wall regeneration; regulated by Ssn6p	3.266	6084
orf19.118	FAD2	Delta-12 fatty acid desaturase, involved in production of linoleic acid, which is a major component of membranes	3.35	1091
orf19.4000	GRF10	Putative homeodomain transcription factor; null mutant is an adenine auxotroph; Spider biofilm induced; promoter bound by Bcr1, Tec1, Efg1, Ndt80 and Brg1	3.148	915
orf19.6502		Short-chain dehydrogenase/reductase; upregulation correlates with clinical development of fluconazole resistance	2.81	1297
orf19.3911	SAH1	S-adenosyl-L-homocysteine hydrolase; sulfur amino acid metabolism; antigenic in human; alkaline-, fluconazole-induced expression; Gcn4-regulated; amino acid starvation (3-AT) repressed; flow model biofilm induced; Spider biofilm repressed	2.226	6255
orf19.1970		Putative vacuole biogenesis protein	2.279	447
orf19.5966		Ortholog of Candida albicans WO-1 : CAWG_02810	2.286	7205
orf19.4416	VPS13	Putative vacuolar protein sorting-associated protein; gene used for multilocus sequence typing	3.295	4082
orf19.7332	ELF1	Putative mRNA export protein; Walker A and B (ATP/GTP binding) motifs; required for wild-type morphology, growth; expressed in hyphal, pseudohyphal, and yeast form; Hap43-induced; Spider and flow model biofilm induced	2.526	268
orf19.7011		Ortholog(s) have 90S preribosome, cytoplasm, mitotic spindle pole body, nucleolus localization	2.135	1313
orf19.4889		Predicted MFS family membrane transporter, member of the drug:proton antiporter (12 spanner) (DHA1) family; Spider biofilm induced	2.52	6945
orf19.1977	URA4	Dihydroorotase; protein present in exponential and stationary growth phase yeast cultures	2.608	2223
orf19.5234	RBD1	Rhomboid-like protein; similar to putative intramembrane serine proteases; role in filamentous growth; Gcn4-regulated; caspofungin repressed; Spider biofilm induced	2.467	5135
orf19.4856	LIP3	Secreted lipase; gene family member whose members are expressed differentially in response to carbon source and infection; possible role in nutrition and/or in creating an acidic microenvironment; flow model biofilm induced	2.454	2846
orf19.1949	VPS1	Dynamin-family GTPase-related protein; induced upon adherence to polystyrene; regulated by Gcn2p and Gcn4p	2.61	1401
orf19.691	GPD2	Surface protein similar to glycerol 3-P dehydrogenase; binds host Factor H, FHL-1, plasminogen; regulated by Ssn6, Nrg1, Efg1; induced by cell wall regeneration, macrophage/pseudohyphal growth, core stress response; Spider biofilm induced	2.09	8091
orf19.1747	KIP2	Putative kinesin-related motor protein involved in mitotic spindle positioning; repressed by alpha pheromone in SpiderM medium; periodic mRNA expression, peak at cell-cycle G2/M phase	2.27	6085
orf19.3526	ITR1	MFS inositol transporter; uptake of exogenous inositol; 12 transmembrane motifs; expressed in rich medium; fluconazole, caspofungin repressed; possibly essential (UAU1 method); flow model, rat catheter and Spider biofilm induced	2.653	987
orf19.4736		Ortholog(s) have alkaline phosphatase activity and role in cellular response to cadmium ion, detoxification of cadmium ion, nicotinamide nucleotide metabolic process, protein dephosphorylation	2.656	6583
orf19.7396		Protein of unknown function; Spider biofilm induced; Hap43-repressed	2.355	1364
orf19.873		Ortholog of Candida albicans WO-1 : CAWG_04115	2.09	585
orf19.4461		Ortholog of Candida albicans WO-1 : CAWG_01005	2.359	2748
orf19.314		Ortholog of S. cerevisiae : STB6, C. dubliniensis CD36 : Cd36_83110, C. parapsilosis CDC317 : CPAR2_103210, Candida tenuis NRRL Y-1498 : CANTEDRAFT_133418 and Debaryomyces hansenii CBS767 : DEHA2G08382g	2.443	8938
orf19.6569		Predicted transmembrane transporter; induced during chlamydospore formation in both C. albicans and C. dubliniensis	2.461	4573
orf19.5337	UBC15	Putative E2 ubiquitin-conjugating enzyme	2.474	1932
orf19.5079	CDR4	Putative ABC transporter superfamily; fluconazole, Sfu1, Hog1, core stress response induced; caspofungin repressed; fluconazole resistance not affected by mutation or correlated with expression; rat catheter and flow model biofilm induced	2.81	553
orf19.6060	GCN20	YEF3-subfamily ABC family protein, predicted not to be a transporter	2.15	2079
orf19.635		Protein of unknown function; induced by alpha pheromone in SpiderM medium	3.281	7824
orf19.1606		Protein of unknown function; Plc1-regulated	1.283	5620
orf19.5727		Ortholog of C. dubliniensis CD36 : Cd36_64130, C. parapsilosis CDC317 : CPAR2_601230, Candida tenuis NRRL Y-1498 : CANTEDRAFT_115908 and Debaryomyces hansenii CBS767 : DEHA2E12540g	3.25	7390
orf19.2172	ARA1	D-Arabinose dehydrogenase; dehydro-D-arabinono-1,4-lactone synthesis; active on D-arabinose, L-fucose, L-xylose, L-galactose; inhibited by metal ions, thiol group-specific reagents; induced on polystyrene adherence; Spider biofilm induced	3.014	1789
orf19.4534		Putative UBX-domain (ubiquitin-regulatory domain) protein; macrophage-downregulated gene	3.054	1094
orf19.3613		Ortholog(s) have RNA polymerase II core binding, RNA polymerase II core promoter sequence-specific DNA binding transcription factor activity, TFIIF-class binding transcription factor activity, chromatin binding activity	3.055	6702
orf19.3064	MRPL27	Putative 60S ribosomal protein L27, mitochondrial precursor	2.25	1456
orf19.1204		Phosphorylated protein of unknown function; transcript is upregulated clinical isolates from HIV positive patients with oral candidiasis	1.62	8462
orf19.4599	PHO89	Putative phosphate permease; transcript regulated upon white-opaque switch; alkaline induced by Rim101; possibly adherence-induced; F-12/CO2 model, rat catheter and Spider biofilm induced	2.63	788
orf19.3981	MAL31	Putative high-affinity maltose transporter; transcript is upregulated in clinical isolates from HIV+ patients with oral candidiasis; alkaline induced; Spider biofilm induced	2.95	2234
orf19.7074		Ortholog(s) have RNA polymerase II transcription factor recruiting transcription factor activity, methylated histone residue binding activity	3.067	4120
orf19.7083	DCC1	Protein with a predicted role in sister chromatid cohesion and telomere length maintenance; cell-cycle regulated periodic mRNA expression	1.98	619
orf19.3292		Ortholog(s) have peptide-methionine (R)-S-oxide reductase activity, role in cellular response to oxidative stress and cytosol, mitochondrion, nucleus localization	2.72	9752
orf19.734	GLK1	Putative glucokinase; transcript regulated upon yeast-hyphal switch; Efg1 regulated; fluconazole-induced; induced in core stress response; colony morphology-related gene regulation by Ssn6; GlcNAc-induced protein	3.675	1333
orf19.4953		Putative ATPase; predicted role in ER-associated protein catabolism; induced during chlamydospore formation in both C. albicans and C. dubliniensis; rat catheter biofilm repressed	3.076	5260
orf19.3736	KAR4	Transcription factor; required for gene regulation in response to pheromones; ortholog of S. cerevisiae Kar4; role in karyogamy; opaque-specific, a-specific; induced by alpha factor	1.77	5914
orf19.7404		Catabolic L-serine (L-threonine) deaminase;, catalyzes degradation of L-serine and L-threonine; required to use serine or threonine as a sole nitrogen source; Spider biofilm repressed	2	6993
orf19.548	CDC10	Septin, required for wild-type cell, hyphal, or chlamydospore morphology; role in virulence and kidney tissue invasion in mouse infection; forms ring at sites of cell division and filaments in mature chlamydospore; Spider biofilm repressed	3.081	850
orf19.807	CHS5	Putative chitin biosynthesis protein; fungal-specific; repressed upon yeast-to-hypha switch; rat catheter biofilm repressed	2.695	5611
orf19.7522		Protein with a pyridoxal phosphate-dependent transferase domain; Hap43-repressed; mutation confers hypersensitivity to amphotericin B; Spider biofilm repressed	2.488	3758
orf19.2194		Cargo-binding subunit of the clathrin associated protein complex (AP-2), involved in endocytosis	2.873	1099
orf19.2193	PRS5	Putative 5-phospho-ribosyl-1(alpha)-pyrophosphate synthetase; Hap43-induced; repressed during core stress response	2.474	5187
orf19.3507	MCR1	NADH-cytochrome-b5 reductase; soluble in hyphae; alkaline downregulated; farnesol, ketoconazole or flucytosine induced; protein present in exponential and stationary growth phase yeast; YNB biofilm induced; rat catheter biofilm repressed	2.876	1969
orf19.1795	PUF3	Ortholog os S. cerevisiae Puf3; mRNA-binding protein involved in RNA catabolism; mutant is viable	1.78	4098
orf19.5640	PEX5	Pex5p family protein; required for PTS1-mediated peroxisomal protein import, fatty acid beta-oxidation; similar to S. cerevisiae Pas10p peroxisomal targeting receptor; macrophage/pseudohyphal-repressed; Hap43p-repressed	2.36	3485
orf19.6176	SEC61	ER protein-translocation complex subunit; essential; 10 predicted transmembrane regions; chimeric mutant partially functionally complements S. cerevisiae sec61 defects; Spider biofilm repressed	2.525	7580
orf19.3681		Ortholog(s) have Ran guanyl-nucleotide exchange factor activity, protein transporter activity	2.24	564
orf19.150	TIM17	Predicted component of the Translocase of the Inner Mitochondrial membrane (TIM23 complex), involved in protein import into mitochondria	3.471	3358
orf19.3161		Ortholog(s) have ATPase activator activity, RNA binding activity	2.537	9652
orf19.1578		Ortholog of S. cereviaie Rrp5, an RNA binding protein involved in synthesis of 18S and 5.8S rRNAs; Hap43-induced gene	2.74	8100
orf19.2694	TYS1	Putative tRNA-Tyr synthetase; downregulated upon phagocytosis by murine macrophages; stationary phase enriched protein; Spider biofilm repressed	2.43	1017
orf19.1261	CGT1	mRNA 5' guanylyltransferase; small subunit of mRNA capping enzyme; binds an RNA Pol II C-terminal domain peptide; Cet1p and Cgt1p form a 2:1 complex; functional homolog of S. cerevisiae Ceg1p	3.424	1349
orf19.4367	SMC1	Protein similar to chromosomal ATPases; RNA abundance regulated by tyrosol and cell density; cell-cycle regulated periodic mRNA expression	2.41	3416
orf19.4577.3	TIM10	Predicted protein of the mitochondrial intermembrane space with role in protein import into mitochondrial inner membrane	2.436	8127
orf19.5623	ARP4	Subunit of the NuA4 histone acetyltransferase complex	3.467	7089
orf19.1335		Ortholog of S. cerevisiae Mtr4, an ATP-dependent 3'-5' RNA helicase of the DEAD-box family; Hap43-induced gene; Spider biofilm induced	2.224	35
orf19.7307		Putative oxidoreductase; similar to S. cerevisiae Pga3p; possible Kex2p substrate	2.53	1835
orf19.6355		Ortholog(s) have role in ribosome biogenesis and cytosol, nucleolus localization	3.586	1565
orf19.7335	PRE8	Putative alpha-2_sc subunit of proteasome; macrophage-induced protein; regulated by Gcn2p and Gcn4p; transcription is positively regulated by Tbf1p; stationary phase enriched protein	2.539	8183
orf19.4799		Putative mRNA splicing factor; ortholog is essential in S. cerevisiae; Spider biofilm induced	2.035	1143
orf19.6908		Dihydrofolate synthetase involved in folic acid biosynthesis	2.534	743
orf19.7222	PAM16	Putative maltase; regulated by Gcn4; repressed by amino acid starvation (3-AT); rat catheter biofilm induced	2.469	3016
orf19.262	SMC3	Protein similar to S. cerevisiae Smc3p, which is an ATPase involved in sister chromatid cohesion; likely to be essential for growth, based on an insertional mutagenesis strategy	3.466	2736
orf19.3259		Ortholog(s) have peptidase activity, role in protein targeting to ER, signal peptide processing and signal peptidase complex localization	3.411	1752
orf19.5184		Putative Ran guanyl-nucleotide exchange factor; probable signal transducer; Spider biofilm repressed	2.421	967
orf19.4993	SEC18	Functional homolog of S. cerevisiae Sec18p, which acts in protein transport; conserved ATP binding site; not glycosylated	2.068	6151
orf19.4004	CCT3	Putative cytosolic chaperonin Cct ring complex subunit; mutation confers hypersensitivity to cytochalasin D	3.493	1886
orf19.6649	BRF1	Component of the general transcription factor for RNA polymerase III (TFIIIB); possibly an essential gene, disruptants not obtained by UAU1 method	2.08	6005
orf19.7552		Putative U3-containing small subunit processome complex protein; Hap43-induced gene; repressed in core stress response; Spider biofilm induced	2.031	8531
orf19.718	RRN11	Putative RNA polymerase I subunit; rat catheter biofilm induced; Spider biofilm induced	1.171	827
orf19.5393		Putative cysteine sulfinate decarboxylase; transcript positively regulated by Tbf1; Spider biofilm induced	2.252	1929
orf19.3873	ARC40	Protein similar to S. cerevisiae Arc40; involved in actin filament organization in S. cerevisiae; transposon mutation affects filamentous growth; rat catheter and Spider biofilm repressed	3.677	2902
orf19.213		Ortholog(s) have role in ubiquitin-dependent protein catabolic process and nucleus, proteasome regulatory particle, lid subcomplex, proteasome storage granule localization	3.4	8002
orf19.1283	MEC1	Cell cycle checkpoint protein with a role in genome integrity; RNA abundance regulated by tyrosol and cell density	3.219	4701
orf19.5959	NOP14	Putative nucleolar protein; Hap43-induced; mutation confers resistance to 5-fluorocytosine (5-FC), 5-fluorouracil (5-FU), and tubercidin (7-deazaadenosine); heterozygous mutant is resistant to parnafungin; Spider biofilm induced	2.404	429
orf19.6652	DBP8	Protein similar to S. cerevisiae Dbp8p, an ATP-dependent helicase involved in rRNA processing; oxidative stress-repressed via Cap1p; flucytosine repressed; likely to be essential for growth, based on insertional mutagenesis	3.452	9831
orf19.1248		Putative RNA polymerase II subunit B44; heterozygous null mutant exhibits resistance to parnafungin in the C. albicans fitness test; Spider biofilm repressed	2.455	2176
orf19.5260	RPN2	Putative 26S proteasome subunit; transcript regulated by Mig1; caspofungin repressed; regulated by Gcn2 and Gcn4; gene used for strain identification by multilocus sequence typing	3.456	6125
orf19.5685	THS1	Putative threonyl-tRNA synthetase; transcript regulated by Mig1 and Tup1; repressed upon phagocytosis by murine macrophages; stationary phase enriched protein; Spider biofilm repressed	2.457	1022
orf19.3052	YPT1	Functional homolog of S. cerevisiae Ypt1p, which is an essential small Ras-type GTPase involved in protein secretion at ER-to-Golgi; dominant-negative mutation causes SAP secretion defect and accumulation of intracellular secretory vesicles	2.393	1432
orf19.487	SPT14	Putative DNA-binding transcription factor; predicted role in regulation of biogenesis of the cell wall; upregulated in biofilm; protein newly produced during adaptation to the serum	2.596	1106
orf19.2386		Ortholog(s) have role in endonucleolytic cleavage in 5'-ETS of tricistronic rRNA transcript (SSU-rRNA, 5.8S rRNA and LSU-rRNA), more	2.716	8779
orf19.538		Subunit of the GPI-N-acetylglucosaminyl transferase (GPI-GnT) that catalyzes the first step in GPI anchor biosynthesis	2.59	6838
orf19.747	NBP35	Similar to nucleotide-binding proteins; increased transcription is observed upon benomyl treatment; transcription is induced upon filamentous growth	2.65	7477
orf19.544.1	PRE6	Putative alpha-4 subunit of the proteasome; reported as macrophage-induced protein and macrophage/pseudohyphal-repressed gene; regulated by Gcn2p and Gcn4p; removed from/reinstated in Assembly 20 (see Locus History)	2.7	2605
orf19.721		Ortholog(s) have polynucleotide 5'-hydroxyl-kinase activity	3.715	8139
orf19.4775	CTA8	Essential transcription factor, mediates heat shock transcriptional induction; in the absence of heat stress, Cta8p levels are modulated by growth temperature to regulate basal expression of genes involved in protein folding	2.652	2179
orf19.3540	MAK5	Putative nucleolar DEAD-box RNA helicase; oxidative stress-repressed via Cap1; repressed by prostaglandins	2.271	6056
orf19.1674	CDC53	Cullin, a scaffold subunit of the SCF ubiquitin-ligase complexes; depletion leads to increased filamentous growth and premature cell death	3.35	7571
orf19.1701	RKI1	Ortholog(s) have ribose-5-phosphate isomerase activity, role in pentose-phosphate shunt, pyridoxine biosynthetic process and cytoplasm, nucleus localization	2.709	7451
orf19.7261		Putative Rab GDP-dissociation inhibitor; GlcNAc-induced protein; Spider biofilm repressed	3.41	1405
orf19.2105		Putative pre-mRNA-splicing factor; possibly an essential gene, disruptants not obtained by UAU1 method	2.255	9796
orf19.1282	CKS1	Ortholog(s) have histone binding, protein complex binding, protein homodimerization activity, protein kinase activator activity, ubiquitin binding activity	2.27	8120
orf19.2677		Putative GPI transamidase component; possibly an essential gene, disruptants not obtained by UAU1 method	2.335	436
orf19.4032	RPN5	Putative COP9 signalosome component; macrophage/pseudohyphal-repressed	3.403	3601
orf19.536		Ortholog(s) have chromatin binding, protein complex scaffold, ubiquitin binding activity and role in histone acetylation, transcription from RNA polymerase II promoter	3.275	6187
orf19.3957		Ortholog(s) have GTP cyclohydrolase I activity, role in folic acid-containing compound biosynthetic process and cytosol, nucleus localization	1.656	1914
orf19.7057		Putative glutamine-tRNA ligase; stationary phase enriched protein; Spider biofilm repressed	2.657	9811
orf19.7441		Ortholog(s) have role in cellular lipid metabolic process, mRNA export from nucleus, protein export from nucleus and nuclear envelope localization	2.058	1630
orf19.5436	UTP8	Essential nucleolar protein; involved in tRNA export from the nucleus and ribosomal small subunit biogenesis; physically interacts with TAP-tagged Nop1; Spider biofilm induced	1.662	1762
orf19.1460		Putative glutamine-dependent NAD synthetase, involved in NAD salvage pathway	2.133	7909
orf19.239		Putative ATP-dependent helicase; induced by nitric oxide	3.006	2984
orf19.886	PAN1	Essential protein involved in endocytosis and polarized growth; ortholog of S. cerevisiae Pan1, which is a part of a complex that regulates actin cytoskeleton; Spider biofilm repressed	2.96	2051
orf19.4479		Putative U3-containing 90S preribosome subunit; Hap43-induced; repressed in core stress response; Spider biofilm induced	2.334	6242
orf19.28361		Protein with similarity to carbonic anhydrases	2.335	531
orf19.7511		Ortholog(s) have structural constituent of nuclear pore activity and role in cell division, nuclear pore organization, regulation of mitotic cell cycle	3.227	8513
orf19.3234.1	SFT1	Putative Golgi v-SNARE; Plc1-regulated; Spider biofilm induced	2.674	101
orf19.6163	CSE4	Centromeric histone H3 variant; role in structural changes of centromeric nucleosomes during cell cycle; 4 nucleosomes bind 1 centromere, each has 1 Cse4 molecule during most of cell cycle, 2 molecules in anaphase; Spider biofilm repressed	1.675	6968
orf19.903	GPM1	Phosphoglycerate mutase; surface protein that binds host complement Factor H and FHL-1; antigenic; fluconazole, or amino acid starvation (3-AT) induced, farnesol-repressed; Hap43, flow model biofilm induced; Spider biofilm repressed	2.043	1018
orf19.6284		Ortholog(s) have GTP binding, signal recognition particle binding activity, role in protein targeting to ER and integral to endoplasmic reticulum membrane localization	2.877	8111
orf19.5244	MCD4	Protein of major facilitator superfamily; has phosphodiesterase/nucleotide pyrophosphatase domain; similar to S. cerevisiae Mcd4p, which acts in GPI anchor biosynthesis; possibly an essential gene, disruptants not obtained by UAU1 method	2.678	7263
orf19.325		Putative mRNA cleavage and polyadenlylation factor; heterozygous null mutant exhibits hypersensitivity to parnafungin and cordycepin in the C. albicans fitness test	3.343	5032
orf19.4281	IFH1	Transcription factor; forms a heterodimer with Fhl11 that is tethered to promoters by Tbf1; positively regulates rRNA and ribosomal protein gene transcription; Spider biofilm induced	2.345	4443
orf19.5391		Predicted RNA splicing and ER to Golgi transport protein; Hap43-induced gene	2.688	1161
orf19.3000	ORC1	Putative origin recognition complex large subunit; essential for viability; similar to S. cerevisiae Orc1p origin recognition complex subunit	3.389	7170
orf19.6010	CDC5	Polo-like kinase; member of conserved Mcm1 regulon; depletion causes defects in spindle elongation and Cdc35-dependent filamentation; virulence-group-correlated expression; likely essential (UAU1 method); Spider biofilm repressed	2.291	1557
orf19.2675		Ortholog(s) have mRNA binding activity, role in spliceosomal complex assembly and U2 snRNP, U2-type prespliceosome localization	2.697	2087
orf19.3059	SUA71	Transcription factor TFIIB; required for transcription initiation and start site selection by RNA polymerase II; downregulated during planktonic growth, whereas related SUA72 is induced; induced by Tbf1; rat catheter, Spider biofilm induced	2.723	3949
orf19.2672	NCP1	NADPH-cytochrome P450 reductase, acts with Erg11p in sterol 14 alpha-demethylation in ergosterol biosynthesis; subject to hypoxic regulation; ketoconazole-induced; caspofungin repressed	1.619	8709
orf19.603	IMP4	Putative SSU processome component; Hap43-induced; repressed by prostaglandins; Spider biofilm induced	1.321	9088
orf19.3474	IPL1	Putative Aurora kinase; Hap43-induced; induced during planktonic growth; possibly an essential gene, disruptants not obtained by UAU1 method	2.72	8083
orf19.5358		Phosphorylated protein of unknown function	2.63	909
orf19.7178	PRE5	Alpha6 subunit of the 20S proteasome; regulated by Gcn4; induced in response to amino acid starvation (3-AT); Spider biofilm repressed	2.54	9357
orf19.4093	PES1	Pescadillo homolog required for yeast cell growth, lateral yeast growth on filamentous cells and virulence in mice; hyphal cells grow normally in mutant; mutation confers hypersensitivity to 5-fluorocytosine, 5-fluorouracil, tubercidin	2.428	6123
orf19.5413		Ortholog(s) have role in mRNA splicing, via spliceosome and Prp19 complex, spliceosomal complex localization	2.718	9000
orf19.2437	ARC35	Putative ARP2/3 complex subunit; shows colony morphology-related gene regulation by Ssn6p; mutation confers hypersensitivity to cytochalasin D	2.629	1741
orf19.1085		Ortholog(s) have ubiquitin-protein ligase activity	2.638	49
orf19.6783		Putative geranylgeranyltransferase regulatory component	2.717	8175
orf19.1560	POB3	Protein involved in chromatin assembly and disassembly; ortholog of S. cerevisiae Pob3; transposon mutation affects filamentous growth; rat catheter biofilm repressed	2.529	1141
orf19.7581		Protein with a predicted role in assembly of U2 snRNP into the spliceosome; Spider biofilm induced	2.541	1397
orf19.3206	CCT7	Cytosolic chaperonin Cct ring complex; protein is present in exponential and stationary growth phase yeast cultures; sumoylation target	2.47	1453
orf19.757		Ortholog of S. cerevisiae : YPR089W, C. glabrata CBS138 : CAGL0K08008g, C. dubliniensis CD36 : Cd36_04600, C. parapsilosis CDC317 : CPAR2_105630 and Candida tenuis NRRL Y-1498 : CANTEDRAFT_129373	2.05	3269
orf19.2468		Ortholog(s) have trans-aconitate 3-methyltransferase activity and cytosol, nucleus localization	2.6	8073
orf19.2751		Predicted membrane transporter; member of the monocarboxylate porter (MCP) family, major facilitator superfamily; Hap43-induced gene; alkaline upregulated by Rim101; possibly an essential gene, disruptants not obtained by UAU1 method	1.76	5410
orf19.1089	PEX11	Putative peroxisomal membrane protein; role in fatty acid oxidation; expression is Tac1-regulated; Hms1p-dependent induction by geldamycin; Spider biofilm induced	2.76	6160
orf19.3142		Ortholog of C. dubliniensis CD36 : Cd36_46140, C. parapsilosis CDC317 : CPAR2_501210, Candida tenuis NRRL Y-1498 : CANTEDRAFT_97195 and Debaryomyces hansenii CBS767 : DEHA2E08800g	2.17	434
orf19.1010	MNT3	Mannosyltransferase; transcription elevated in cyr1, chk1, nik1, and sln1 homozygous null mutants; fungal-specific (no human or murine homolog)	2.3	1654
orf19.2781		Protein with predicted serine/threonine kinase and tyrosine kinase domains; possibly an essential gene, disruptants not obtained by UAU1 method; Spider biofilm induced	2.77	794
orf19.4459		Predicted heme-binding stress-related protein; Tn mutation affects filamentous growth; induced during chlamydospore formation in C. albicans and C. dubliniensis; Spider biofilm induced	1.69	5135
orf19.2665	MSN5	Predicted karyopherin involved in nuclear import and export of proteins; flow model biofilm induced; Spider biofilm induced	2.8	1029
orf19.2665	MSN5	Predicted karyopherin involved in nuclear import and export of proteins; flow model biofilm induced; Spider biofilm induced	2.94	2203
orf19.59	REI1	Putative cytoplasmic pre-60S factor; Hap43-induced; repressed by prostaglandins	2.991	1857
orf19.1114		Cytochrome c oxidase subunit; membrane-localized protein; rat catheter biofilm induced	3.38	2079
orf19.6736		Protein required for mitochondrial ribosome small subunit biogenesis; role in maturation of SSU-rRNA; Spider biofilm induced	1.9	7142
orf19.2304		Protein similar to S. cerevisiae Gvp36p; transposon mutation affects filamentous growth	2.17	5179
orf19.1537		Putative vacuolar transporter; Hap43-induced; required for normal filamentous growth; mRNA binds She3 and is localized to hyphal tips	1.734	8477
orf19.1339	CPY1	Carboxypeptidase Y; transcript regulated at yeast-hypha transition or macrophage response; induced human neutrophils; regulated by Gcn2 and Gcn4; putative N-glycosylation	1.39	6513
orf19.4466		Ortholog(s) have palmitoyltransferase activity and role in ascospore formation, cellular response to cadmium ion, detoxification of cadmium ion, protein palmitoylation, protein targeting to membrane	1.93	8051
orf19.6738	VAN1	Member of Mnn9 family of mannosyltransferases; ortholog of S. cerevisiae Van1p; fungal-specific (no human or murine homolog)	2.75	1565
orf19.2474	PRC3	Putative carboxypeptidase Y precursor; transcript regulated by Nrg1 and Mig1; regulated by Gcn2 and Gcn4	2.16	7887
orf19.2538	PTC2	Protein phosphatase of the Type 2C-related family (serine/threonine-specific) with a potential role in DNA damage checkpoint control; localizes to both cytoplasm and mitochondria; mutant shows virulence defect	2.36	442
orf19.2709	ZUO1	Ortholog of S. cerevisiae Zuo1; a cytosolic ribosome-associated chaperone; likely to be essential for growth, based on an insertional mutagenesis strategy; Spider biofilm repressed	2.88	8761
orf19.6538	VMA11	Predicted ortholog of S. cerevisiae Tfp3/Vma11; c' subunit of the V0 subcomplex of the vacuolar ATPase; required for hemoglobin-iron utilization; Spider biofilm repressed	2.59	981
orf19.1084	CDC39	Protein similar to S. cerevisiae Cdc39p, which is part of the CCR4-NOT transcription regulatory complex; transposon mutation affects filamentous growth	1.73	9387
orf19.1161	PLD1	Phospholipase D1; required for phosphatidic acid and for most diacylglycerol production; required for wild-type mouse virulence, but not rat oral virulence; mutant defect in hyphal growth on solid substrates; similar to S. cerevisiae Spo14p	2.89	1920
orf19.799	STE4	Beta subunit of heterotrimeric G protein of mating signal transduction pathway; required for mating; transcript is specific to cells homozygous at MTL; induced by alpha pheromone; ortholog of S. cerevisiae Ste4	1.775	7591
orf19.1734		Putative ATPase and nucleosome spacing factor; heterozygous null mutant displays sensitivity to virgineone	2.49	4385
orf19.671	PSP1	Protein repressed during the mating process	2.18	5018
orf19.4778	LYS142	Zn(II)2Cys6 transcription factor; has similarity to S. cerevisiae Lys14, involved in the regulation of lysine biosynthesis genes; fungal-specific	1.27	3345
orf19.4563		Protein of unknown function; repressed by prostaglandins; Hap43-induced, Spider biofilm induced	1.89	1779
orf19.2094	PDR6	Putative pleiotropic drug resistance regulatory protein 6; transcript regulated by Nrg1; induced by alpha pheromone in SpiderM medium	2.883	3875
orf19.7460		Putative 2'-O-methyltransferase with a predicted role in tRNA modification; transcription is activated in the presence of elevated CO2	1.86	923
orf19.2887		Ortholog in S. cerevisiae is localizedto the bud, mating projection tip, and associates with ribosomes; Spider biofilm induced	2.91	5045
orf19.758		Ortholog(s) have signal sequence binding activity, role in vacuolar transport and late endosome localization	2.13	6434
orf19.4279	MNN1	Putative alpha-1,3-mannosyltransferase; of the mannosyltransferase complex; negatively regulated by Rim101; transcript elevated in chk1 and nik1 mutants, but not in sln1 mutant; Spider and flow model biofilm induced	2.96	9527
orf19.6082		Ortholog(s) have unfolded protein binding activity, role in protein folding, protein localization to cell surface and integral to endoplasmic reticulum membrane, mitochondrial outer membrane localization	2.006	1179
orf19.7096		Ortholog(s) have fungal-type vacuole membrane, mitochondrion localization	2.118	8913
orf19.425		Has domain(s) with predicted translation release factor activity and role in translational termination	2.012	6713
orf19.1016		NA	3.023	690
orf19.3476		Predicted protein serine/threonine kinase; Spider biofilm induced	2.719	9389
orf19.2040		Ortholog(s) have oxidoreductase activity, acting on NAD(P)H activity, role in iron-sulfur cluster assembly, nitric oxide biosynthetic process, oxidation-reduction process and mitochondrion localization	1.792	4352
orf19.1687		Ortholog of S. cerevisiae Prp43, an RNA helicase in the DEAH-box family that functions in both RNA polymerase I and polymerase II transcript metabolism; Hap43-induced gene	2.423	3171
orf19.1254	SEC23	Putative GTPase-activating protein; regulated upon yeast-hypha switch; Spider biofilm repressed	2.727	6046
orf19.2230		Putative pre-mRNA-splicing factor; decreased transcription is observed upon benomyl treatment	1.724	4780
orf19.4293		Ortholog(s) have role in iron-sulfur cluster assembly, ribosomal large subunit export from nucleus, tRNA wobble uridine modification and cytosol, nucleus localization	1.64	9600
orf19.3251	ARC19	Putative ARP2/3 complex subunit; Hap43-induced gene; mutation confers hypersensitivity to cytochalasin D; rat catheter biofilm repressed	2.624	5038
orf19.1883	YCS4	Putative condensin complex subunit; cell-cycle regulated periodic mRNA expression	2.683	3925
orf19.1457		Putative RNA polymerase transcription factor TFIIH core component; possibly an essential gene, disruptants not obtained by UAU1 method	2.497	3472
orf19.6340		Ortholog(s) have RNA polymerase I activity, RNA polymerase II activity, RNA polymerase III activity, RNA-directed RNA polymerase activity	2.634	1714
orf19.5513		Protein required for pre-mRNA splicing; Spider biofilm induced	2.632	6171
orf19.3524	CRK1	Protein kinase of the Cdc2 subfamily involved in hyphal development, virulence; promotes hyphal development independently of Cph1 and Efg1; functionally complements pheromone hypersensitivity of S. cerevisiae sgv1 mutant; Hap43p-repressed	2.25	2961
orf19.5174	TAF19	Putative TFIID subunit; mutation confers hypersensitivity to amphotericin B; rat catheter biofilm induced	2.69	1222
orf19.1444		Ortholog(s) have phosphatidylinositol-4,5-bisphosphate binding activity, role in actin cortical patch assembly, actin filament organization, endocytosis and actin cortical patch, mating projection tip localization	2.733	5494
orf19.3545		Ortholog(s) have protein serine/threonine kinase activity, role in meiotic anaphase II, protein phosphorylation, septation initiation signaling cascade and cellular bud neck, cytoplasm, new mitotic spindle pole body, nucleus localization	3.738	2091
orf19.4961	STP2	Amino-acid-regulated transcription factor; activates transcription of amino acid permease genes; activated by amino-acid-induced proteolytic processing (Ssy1, Csh3 dependent); required for alkalinization of medium; Spider biofilm induced	1.805	957
orf19.4967	COX19	Putative cytochrome c oxidase assembly protein; Plc1-regulated; rat catheter biofilm induced	1.87	3293
orf19.5214	VPS33	Ortholog(s) have ATP binding, phosphatidylinositol binding activity	2.82	2501
orf19.2106		Putative protein of unknown function; Hap43p-repressed gene	3.243	9756
orf19.1886	RCL1	Putative U3-containing 90S preribosome processome complex subunit; Hap43-induced; essential; S. cerevisiae ortholog is essential; represses in core stress response;	2.771	2128
orf19.7658	RFC4	Putative heteropentameric replication factor C subunit; flucytosine induced; periodic mRNA expression, peak at cell-cycle G1/S phase	3.358	3210
orf19.7626	EIF4E	Translation initiation factor eIF4E; genes encoding ribosomal subunits, translation factors, tRNA synthetases downregulated by phagocytosis by macrophage; alternatively spliced intron in 5' UTR; protein levels decrease in stationary phase	2.033	1151
orf19.4681	RAT1	5'-->3' exoribonuclease; similar to S. cerevisiae nuclear exoribonuclease Rat1p; suppresses S. cerevisiae kem1 mutant slow growth, mating defect, and haploid invasive growth defect	2.747	1973
orf19.6955	HBR3	Essential protein; regulated by hemoglobin; S. cerevisiae ortholog is essential; Hap43p-induced gene	2.204	1879
orf19.1601	RPL3	Ribosomal protein, large subunit; induced by ciclopirox olamine treatment; genes encoding cytoplasmic ribosomal subunits are downregulated upon phagocytosis by murine macrophages; Hap43-induced gene; Spider biofilm repressed	1.521	5963
orf19.3817		Ortholog(s) have cytoplasm, nucleolus localization	2.448	1195
orf19.1761		Predicted olichyl-diphosphooligosaccharide-protein glycotransferase; role in protein N-linked glycosylation; Spider biofilm repressed	2.752	1159
orf19.3103		Ortholog(s) have RNA polymerase III activity, role in tRNA transcription from RNA polymerase III promoter and DNA-directed RNA polymerase III complex, cytoplasm localization	2.491	601
orf19.3123	RPT5	26S proteasome regulatory subunit; transcript regulated by Nrg1 and Mig1; regulated by Gcn2 and Gcn4; protein level decreases in stationary phase	3.083	1624
orf19.3349		Putative RNA polymerase II subunit B150; heterozygous null mutant exhibits resistance to parnafungin in the C. albicans fitness test	2.672	8933
orf19.7605	PUP1	Putative beta 2 subunit of the 20S proteasome; macrophage/pseudohyphal-repressed; Spider biofilm repressed	2.076	840
orf19.4205.1		Ortholog(s) have role in mRNA splicing, via spliceosome and U1 snRNP, U2 snRNP, U2-type prespliceosome, U4/U6 x U5 tri-snRNP complex, U5 snRNP, cytosol localization	2.842	6748
orf19.2682		Ortholog(s) have TBP-class protein binding, TBP-class protein binding RNA polymerase II transcription factor activity involved in preinitiation complex assembly activity	2.207	759
orf19.5847		Ortholog(s) have RNA polymerase III activity, role in tRNA transcription from RNA polymerase III promoter and DNA-directed RNA polymerase III complex, cytosol localization	2.589	1242
orf19.2687.1		Ortholog(s) have RNA polymerase I activity, RNA polymerase II activity, RNA polymerase III activity, RNA-directed RNA polymerase activity, zinc ion binding activity	2.113	1472
orf19.6891	RFC1	Putative DNA replication factor C subunit; ortholog of S. cerviaie Rfc1; likely essential, based on an insertional mutagenesis strategy; rat catheter biofilm repressed	2.846	5634
orf19.6314	RPB8	Putative subunit of RNA polymerases I, II, and III; regulated by Gcn4p; repressed in response to amino acid starvation (3-aminotriazole treatment); heterozygous null mutant exhibits resistance to parnafungin	3.011	9782
orf19.2524	MGE1	Putative mitochondrial matrix cochaperone; macrophage/pseudohyphal-repressed	3.266	7158
orf19.482	RPT4	26S proteasome regulatory subunit; regulated by Gcn2p and Gcn4p; protein level decreases in stationary phase cultures	3.278	5762
orf19.2436		Predicted protein serine/threonine kinase; Spider biofilm induced	2.449	6709
orf19.7050	NOP15	Nucleolar ribosome biogenesis factor; hyphal-induced expression; Hap43-induced; rat catheter biofilm induced	2.113	6316
orf19.3060		OPutative dolichyl-diphosphooligosaccharide-protein glycotransferase; role in protein N-linked glycosylation; Spider biofilm repressed	3.401	8655
orf19.6742		Ortholog(s) have CTD phosphatase activity	2.367	9070
orf19.6233		Ortholog(s) have endoplasmic reticulum, nuclear envelope localization	2.192	2113
orf19.2367		Putative protein of unknown function; Hap43-induced; repressed by Rim101; Spider biofilm induced	2.835	7001
orf19.6884	GWT1	Inositol acyltransferase with role in early steps of GPI anchor biosynthetic process; antifungal drug target	2.252	7606
orf19.6917		Putative heat shock protein with a zinc finger motif; required for protein import into mitochondria in S. cerevisiae; Spider biofilm induced	2.89	1082
orf19.4168		Ortholog(s) have ribonuclease MRP activity, ribonuclease P activity, role in intronic box C/D snoRNA processing, mRNA cleavage and nucleolar ribonuclease P complex, ribonuclease MRP complex localization	2.735	1106
orf19.5268	MED10	RNA polymerase II mediator complex subunit; possibly an essential gene, disruptants not obtained by UAU1 method	3.471	8140
orf19.6512	EXO70	Predicted subunit of the exocyst complex, involved in exocytosis; localizes to a crescent on the surface of the hyphal tip	2.656	9344
orf19.700	SEO1	Protein with similarity to permeases; Sfu1-repressed; flucytosine induced; induced by Mnl1 under weak acid stress; flow model biofilm repressed	2.274	1085
orf19.688		Mitochondrial ribosomal protein of the small subunit; S. cerevisiae ortholog is essential for viability; Spider biofilm repressed	2.845	6097
orf19.2735	SEN2	Putative tRNA splicing endonuclease subunit; mutation confers hypersensitivity to toxic ergosterol analog and to amphotericin B; 5'-UTR intron; Hap43-induced; Spider biofilm induced	2.398	5057
orf19.5346		Ortholog(s) have role in transcription from RNA polymerase II promoter and transcription factor TFIID complex localization	2.527	960
orf19.5551	MIF2	Centromere-associated protein; similar to CENP-C proteins; Cse4p and Mif2p colocalize at C. albicans centromeres	2.176	7913
orf19.6923		Ortholog(s) have chromatin binding activity, role in RNA polymerase II transcriptional preinitiation complex assembly and transcription factor TFIID complex localization	2.823	7444
orf19.832	GPI13	Major facilitator superfamily protein; has phosphodiesterase/nucleotide pyrophosphatase domain; similar to S. cerevisiae Gpi13p, which acts in GPI anchor biosynthesis; Hap43p-induced gene	2.602	8786
orf19.124	CIC1	Putative proteasome-interacting protein; rat catheter biofilm induced	3.193	1327
orf19.4626		Ortholog(s) have role in TOR signaling cascade, positive regulation of transcription from RNA polymerase I promoter and cytosol, extrinsic to membrane, nucleus localization	3.334	1629
orf19.1386		Ortholog(s) have SNAP receptor activity and role in ER to Golgi vesicle-mediated transport, retrograde vesicle-mediated transport, Golgi to ER, vesicle fusion	2.591	9294
orf19.5039		Putative exosome non-catalytic core component; involved in 3'-5' RNA processing; rat catheter biofilm induced	2.348	7785
orf19.7624		Ortholog(s) have role in rRNA processing and 90S preribosome, nucleolus localization	2.455	7517
orf19.1941	NUF2	Kinetochore component; amount of Nuf2p and Mtw1p protein detected at each centromere is consistent with a single kinetochore microtubule attachment site	2.216	9442
orf19.7634	MCD1	Alpha-kleisin cohesin complex subunit; for sister chromatid cohesion in mitosis and meiosis; repressed by alpha pheromone in SpiderM medium; periodic cell-cycle expression; Hap43-repressed; rat catheter and Spider biofilm repressed	2.949	4927
orf19.1361	TIM23	Protein involved in mitochondrial matrix protein import	3.173	5795
orf19.491		Endoplasmic reticulum (ER) protein-translocation complex subunit	2.996	5820
orf19.793	CAK1	Monomeric CDK-activating kinase; functional homolog of S. cerevisiae Cak1p; phosphorylates cyclin-free human CDK2; lacks glycine loop motif; conserved lysine (K36) not required for activity; possibly essential gene (by UAU1 method)	1.994	1364
orf19.4353	ULP2	SUMO deconjugation enzyme; removes the small ubiquitin-like modifier (SUMO) from proteins; Spider biofilm induced	2.64	1719
orf19.2267	RFA2	Putative DNA replication factor A; RNA abundance regulated by cell cycle, tyrosol and cell density	2.246	8159
orf19.6052	CNS1	Putative co-chaperone; Hap43p-induced gene; mutation confers hypersensitivity to radicicol	2.195	909
orf19.3831		Ortholog(s) have telomerase inhibitor activity, role in box C/D snoRNA 3'-end processing, negative regulation of telomere maintenance via telomerase and nucleolus, nucleoplasm localization	2.682	345
orf19.474		Ortholog(s) have role in mRNA export from nucleus, nuclear envelope organization, protein export from nucleus and endoplasmic reticulum, nuclear envelope localization	1.994	4245
orf19.423		Ortholog(s) have enzyme activator activity, m7G(5')pppN diphosphatase activity, mRNA binding activity, role in deadenylation-dependent decapping of nuclear-transcribed mRNA and cytoplasmic mRNA processing body localization	1.068	6923
orf19.2715	RPC53	Ortholog(s) have RNA polymerase III activity, role in tRNA transcription from RNA polymerase III promoter and DNA-directed RNA polymerase III complex localization	2.285	6197
orf19.4190	PAM18	Predicted component of the presequence translocase-associated import motor (PAM complex) involved in protein import into mitochondrial matrix; rat catheter biofilm induced	3.002	9663
orf19.3304		Exosome non-catalytic core component; involved in 3'-5' RNA processing and degradation in the nucleus and cytoplasm; Spider biofilm induced	3.479	5092
orf19.910		Predicted splicing factor, component of the U4/U6-U5 snRNP complex; Hap43-induced gene; rat catheter biofilm induced	3.005	3901
orf19.7615		Protein involved in endoplasmic reticulum (ER) to Golgi vesicle-mediated transport; putative subunit of the transport protein particle (TRAPP) complex of the cis-Golgi; Spider biofilm induced	2.043	2979
orf19.1622	YCG1	Putative condensin G	2.663	6152
orf19.544		Ortholog(s) have ribonuclease P activity, role in intronic box C/D snoRNA processing and cytosol, nucleolar ribonuclease P complex localization	2.094	9359
orf19.3531		Ortholog(s) have role in regulation of DNA-dependent DNA replication initiation and DNA replication preinitiation complex, endoplasmic reticulum, nuclear envelope, spindle pole body localization	2.055	5228
orf19.232		RNA polymerase II mediator complex subunit; possibly an essential gene, disruptants not obtained by UAU1 method	1.927	2245
orf19.6544	LPI9	Protein phosphatase type 1 regulator; role in chromosome segregation, regulation of phosphoprotein phosphatase activity; rat catheter and Spider biofilm induced	2.444	3246
orf19.24	RTA2	Flippase; sphingolipid long chain base release; mediates calcineurin-dependent resistance to azoles; stress-associate; Plc1, Ca2+, calcineurin-regulated; ketoconazole, caspofungin induced; Spider biofilm induced; flow biofilm repressed	2.029	5905
orf19.1152		Protein of unknown function; induced in core stress response; Gcn2 and Gcn4 regulated; flow model biofilm induced; Spider biofilm induced	2.631	1902
orf19.2246		Ortholog(s) have cytosol, nucleus localization	2.048	2001
orf19.6477		Ortholog(s) have tRNA (guanine-N7-)-methyltransferase activity, role in tRNA methylation and cytosol, nucleus, tRNA methyltransferase complex localization	2.277	970
orf19.4026	HIS1	ATP phosphoribosyl transferase; enzyme of histidine biosynthesis; acid upregulated/alkaline repressed by Rim101; regulated by Gcn2, Gcn4; strain CA9 is a his1 mutant; flow model biofilm induced; Spider biofilm repressed	2.561	6781
orf19.4884	WOR1	Transcription factor ("master switch") of white-opaque phenotypic switching; required to establish and maintain the opaque state; opaque-specific, nuclear; regulates its own expression; suggested role in regulation of adhesion factors	2.047	912
orf19.3810		Ortholog(s) have methylenetetrahydrofolate dehydrogenase (NAD+) activity, role in folic acid-containing compound biosynthetic process, one-carbon metabolic process, purine nucleobase biosynthetic process and cytosol, nucleus localization	3.11	5179
orf19.7412	MUB1	Predicted protein required for ubiquitination; role in meiosis, regulation of cell budding in S. cereviae; Spider biofilm induced	2.559	9406
orf19.2581		Protein with a predicted epimerase/dehydratase domain; Hap43-repressed gene	3.335	6282
orf19.5665		Ortholog(s) have D-arabinose 1-dehydrogenase [NAD(P)+] activity and role in dehydro-D-arabinono-1,4-lactone biosynthetic process	3.034	5531
orf19.1366		Has domain(s) with predicted oxidoreductase activity, acting on paired donors, with incorporation or reduction of molecular oxygen, 2-oxoglutarate as one donor, and incorporation of one atom each of oxygen into both donors activity	2.778	3521
orf19.3763		Has domain(s) with predicted serine-type endopeptidase activity and integral to membrane localization	2.955	2355
orf19.6995	ATO6	Putative fungal-specific transmembrane protein	2.853	2376
orf19.2137		Ortholog(s) have mitochondrion localization	2.007	1801
orf19.942	KRE62	Putative subunit of glucan synthase; macrophage-induced gene; Bcr1-regulated in a/a RPMI biofilms	2.774	5665
orf19.4846		GlcNAc-induced protein	2.995	9867
orf19.3938		Putative mitochondrial ribosomal protein of the small subunit; mutation confers hypersensitivity to 5-fluorocytosine (5-FC), 5-fluorouracil (5-FU), and tubercidin (7-deazaadenosine)	2.845	2044
orf19.2065		Ortholog(s) have role in allantoin catabolic process and cytosol, nucleus localization	2.043	9005
orf19.1805	PEX14	Ortholog(s) have peroxisome matrix targeting signal-1 binding, peroxisome matrix targeting signal-2 binding, protein binding, bridging activity	2.907	7171
orf19.4524	ZCF24	Predicted Zn(II)2Cys6 transcription factor; caspofungin induced; Hap43-repressed	2.773	7134
orf19.2666	MSN5	Predicted karyopherin involved in nuclear import and export of proteins; flow model biofilm induced; Spider biofilm induced	2.794	1475
orf19.1793		Ortholog(s) have phosphatidylinositol binding activity, role in cellular response to nitrogen starvation, piecemeal microautophagy of nucleus and Golgi apparatus, endosome, extrinsic to membrane, fungal-type vacuole localization	2.735	567
orf19.1375	LEU42	Putative alpha-isopropylmalate synthase; fungal-specific; induced by human blood or polymorphonuclear cells; regulated by Gcn2 and Gcn4; stationary phase enriched protein; Spider biofilm induced	2.837	1046
orf19.4898		Putative protein of unknown function; induced by prostaglandins	2.048	6974
orf19.2115		Putative molybdopterin-converting factor; fungal-specific (no human or murine homolog)	2.771	4503
orf19.2810	AAP1	Putative amino acid permease; fungal-specific; possibly essential, disruptants not obtained by UAU1 method; Spider biofilm induced	2.366	222
orf19.2214		Ortholog(s) have structural constituent of ribosome activity and mitochondrial large ribosomal subunit localization	2.139	461
orf19.6068	SVF1	Putative survival factor; stationary phase enriched protein; fluconazole-induced; regulated by Gcn4p; repressed in response to amino acid starvation (3-AT treatment); fungal-specific (no human or murine homolog)	2.888	2677
orf19.1523	FMO1	Putative oxidoreductase; mutation confers hypersensitivity to toxic ergosterol analog, and to amphotericin B	2.185	5597
orf19.4614		Adapter protein for pexophagy and the cytoplasm-to-vacuole targeting (Cvt) pathway; Spider biofilm induced	2.559	7685
orf19.2241	PST1	Putative 1,4-benzoquinone reductase; hyphal-induced; regulated by Cyr1, Ras1, Efg1, Nrg1, Rfg1, Tup1; Hap43-induced; Spider biofilm induced	2.847	1798
orf19.153	TPO5	Putative polyamine transporter; mutation confers hypersensitivity to toxic ergosterol analog; hyphal induced; macrophage induced	2.738	1112
orf19.1442	PLB4.5	Phospholipase B; Hog1-induced; regulated by Ssn6; putative GPI-anchor; repressed during cell wall regeneration; clade-associated gene expression; Hap43-induced; rat catheter and Spider biofilm repressed	2.059	2519
orf19.3247		Putative ortholog of S. cerevisiae Laa1p; likely to be essential for growth, based on an insertional mutagenesis strategy	2.994	7298
orf19.318		Ortholog(s) have role in iron-sulfur cluster assembly and mitochondrial matrix localization	2.473	7307
orf19.3051		Protein of unknown function; S. pombe ortholog SPAC17A2.02c plays a role in resistance to cadmium; colony morphology-related gene regulation by Ssn6; Spider biofilm repressed	2.893	6414
orf19.2458	SIP5	Protein of unknown function; flow model, rat catheter and Spider biofilm induced	2.607	8852
orf19.3023	NGG1	Ortholog(s) have histone acetyltransferase activity and role in cellular response to cadmium ion, detoxification of cadmium ion, histone acetylation, regulation of transcription from RNA polymerase II promoter	1.973	1340
orf19.4003	TIP20	Protein interacting with Sec20p, possibly involved in retrograde transport between the Golgi and the endoplasmic reticulum; similar to S. cerevisiae Tip20p	2.532	5551
orf19.3923	PGA37	Putative GPI-anchored protein; Hap43-repressed; Spider biofilm induced	2.228	2123
orf19.5498	EFH1	APSES transcription factor; homodimer; minor role in transcriptional regulation vs Efg1; regulates filamentous growth, phenotypic switch; EFG1 and EFH1 genetically interact; expression interferes with mouse intestinal tract colonization	2.761	1524
orf19.1991		Ortholog(s) have cytoplasm localization	2.565	2116
orf19.805		Putative protein of unknown function; possibly mitochondrial; Hap43-repressed; Spider biofilm repressed	2.995	227
orf19.4520		Putative gluconokinase; rat catheter biofilm induced	3.578	1780
orf19.4850		Ortholog(s) have cytosol, nucleus localization	3.402	4520
orf19.2217		Ortholog(s) have extracellular region localization	3.356	8796
orf19.6348		Predicted cysteine proteinase domain; mutants are viable	2.903	1655
orf19.3302		Putative type-1 protein phosphatase targeting subunit; transcript repressed by yeast-hyphal switch; transcript induced by Mnl1p under weak acid stress; flow model biofilm induced	3.24	5505
orf19.511		Ortholog(s) have ribosylnicotinamide kinase activity, role in NAD biosynthesis via nicotinamide riboside salvage pathway, nicotinamide riboside metabolic process and cytosol, nucleus localization	1.875	4506
orf19.7033		Putative dual specificity protein phosphatase, similar to S. cerevisiae Pps1p	3.221	192
orf19.3669	SHA3	Putative ser/thr kinase involved in glucose transport; Tn mutation affects filamentous growth; fluconazole-induced; ketoconazole-repressed; induced in by alpha pheromone in SpiderM; possibly essential; flow model biofilm induced	2.593	1929
orf19.6744		Ortholog(s) have role in regulation of mitotic metaphase/anaphase transition and cytosol, nucleus localization	2.898	6696
orf19.6705		Putative guanyl nucleotide exchange factor with Sec7 domain; required for normal filamentous growth; regulated by yeast-hyphal switch; filament induced; regulated by Nrg1, Tup1, Mob2, Hap43; mRNA binds She3; Spider biofilm induced	3.41	1069
orf19.4923		Predicted membrane transporter; sugar porter (SP) family member, major facilitator superfamily; caspofungin induced; Spider biofilm induced	2.751	7860
orf19.6271		Ortholog(s) have role in mRNA splicing, via spliceosome and nucleus, transcriptionally active chromatin localization	2.227	3283
orf19.2209	YVC1	Putative vacuolar cation channel shock; repressed by alpha pheromone in SpiderM medium; flow model biofilm repressed	2.847	4586
orf19.473	TPO4	Putative sperimidine transporter; fungal-specific (no human or murine homolog); Spider biofilm induced; promoter bound by Tec1 and Ndt80; Bcr1-repressed in RPMI a/a biofilms	1.92	4526
orf19.3003		Putative lipid-binding protein with a predicted role in calcium-dependent phospholipid-binding	3.192	2928
orf19.3950	MSM1	Mitochondrial methionyl-tRNA synthetase (MetRS); functionally complements methionine auxotrophy of an E. coli MetRS mutant; transcript regulated by Nrg1; flow model biofilm induced	2.718	6094
orf19.2445		Putative dicarboxylic amino acid permease; fungal-specific (no human or murine homolog); induced by alpha pheromone in SpiderM medium	2.478	6624
orf19.2350		Protein similar to S. cerevisiae Yor378w; MFS family transporter; transposon mutation affects filamentous growth; null mutants are viable; fungal-specific (no human or murine homolog)	2.663	2527
orf19.5815	SCT2	Putative glycerol-3-phosphate acyltransferase; fungal-specific (no human or murine homolog)	2.518	7972
orf19.3083		Putative lipid phosphatase of the endoplasmic reticulum; role in DNA repair, actin cytoskeleton organization, cellular manganese ion homeostasis; Spider biofilm repressed	3.43	2364
orf19.4612		Protein with a dienelactone hydrolase domain; Hap43-repressed gene	2.675	2236
orf19.6081	PHR2	Glycosidase; role in vaginal not systemic infection (low pH not neutral); low pH, high iron, fluconazole, Hap43-induced; Rim101-repressed at pH8; rat catheter biofilm induced; Bcr1-repressed in RPMI a/a biofilms	2.903	1121
orf19.2003	HNM1	Putative choline/ethanolamine transporter; mutation confers hypersensitivity to toxic ergosterol analog; colony morphology-related gene regulation by Ssn6; clade-associated gene expression	1.52	1086
orf19.339	NDE1	Putative NADH dehydrogenase; may act alternatively to complex I in respiration; caspofungin repressed; rat catheter biofilm induced; Spider biofilm repressed	3.179	1363
orf19.986	GLY1	L-threonine aldolase; complements glycine auxotrophy of S. cerevisiae shm1 shm2 gly1-1 triple mutant; macrophage/pseudohyphal-induced; the GLY1 locus has an RFLP and is triploid in strain SGY269; flow model biofilm induced	3.525	2104
orf19.3895	CHT2	GPI-linked chitinase; required for normal filamentous growth; repressed in core caspofungin response; fluconazole, Cyr1, Efg1, pH-regulated; mRNA binds She3 and is localized to yeast-form buds and hyphal tips; Spider biofilm repressed	2.813	4942
orf19.2908		Predicted oxidoreductase; rat catheter biofilm induced	1.26	1601
orf19.5676		Ortholog(s) have cytosol, nucleus localization	1.76	9216
orf19.7128	SYS1	Putative Golgi integral membrane protein; transcript regulated by Mig1	3.239	9397
orf19.2175		Putative mitochondrial cell death effector; induced by nitric oxide; Spider biofilm induced; rat catheter biofilm repressed	1.21	5061
orf19.3991		Ortholog(s) have role in cellular lipid metabolic process and cytosol localization	2.588	7181
orf19.3099	TRP4	Predicted enzyme of amino acid biosynthesis; upregulated in biofilm; regulated by Gcn2p and Gcn4p; S. cerevisiae ortholog is Gcn4p regulated	3.489	657
orf19.7310		Protein with a role in directing meiotic recombination events to homologous chromatids; induced by ciclopirox olamine; positively regulated by Sfu1; Hog1, fluconazole-repressed; Hap43-induced; Spider biofilm induced	2.722	1962
orf19.5796	SHE9	Protein with similarity to S. cerevisiae She9p, which inhibits growth when overproduced; gene has possible growth-regulation element; fungal-specific (no human or murine homolog)	3.169	1509
orf19.2575		Putative S-adenosylmethionine-dependent methyltransferase; Hap43p-induced gene	1.84	8305
orf19.7661	HMI1	ATP-dependent 3' - 5' helicase involved in maintenance of mitochondrial DNA; ortholog of S. cerevisiae Hmi1; rat catheter biofilm repressed	2.946	1939
orf19.3441	FRP6	Putative ammonia transport protein; regulated by Nrg1 and Tup1; regulated by Ssn6; induced by human neutrophils	2.677	8201
orf19.989		Mitochondrial ribosomal protein of the small subunit; Spider biofilm repressed	3.199	7135
orf19.673		Has domain(s) with predicted FMN binding, oxidoreductase activity and role in oxidation-reduction process	2.435	1655
orf19.3111	PRA1	Cell surface protein that sequesters zinc from host tissue; enriched at hyphal tips; released extracellularly; binds to host complement regulators; mediates leukocyte adhesion and migration; immunogenic in mouse; produced at ambient pH	2.716	1233
orf19.6809		Putative phosphomutase-like protein; protein present in exponential and stationary growth phase yeast; Hap43-repressed; Spider biofilm repressed	3.39	929
orf19.5757		Ortholog(s) have cytoplasm, nucleus localization	1.47	1896
orf19.4678		Predicted triglyceride lipase; Spider biofilm induced	3.01	8744
orf19.5459		mRNA polyadenylation regulating protein; Hap43-repressed; transcript is upregulated in RHE model of oral candidiasis and in clinical isolates from HIV+ patients with oral candidiasis; Spider biofilm repressed	2.891	2006
orf19.5755		Ortholog(s) have cyclin-dependent protein serine/threonine kinase regulator activity	2.844	2616
orf19.2446		Ortholog(s) have cell division site, cell tip, cytoplasm, nucleus localization	3.661	2447
orf19.1220	RVS167	SH3-domain- and BAR domain-containing protein involved in endocytosis; null mutant exhibits defects in hyphal growth, virulence, cell wall integrity, and actin patch localization; cosediments with phosphorylated Myo5p	2.746	4695
orf19.689	PLB1	Phospholipase B; host cell penetration and virulence in mouse systemic infection; Hog1-induced; signal sequence, N-glycosylation, and Tyr phosphorylation site; induced in fluconazole-resistant strains; rat catheter biofilm repressed	3.005	6679
orf19.341		Putative spermidine export pump; fungal-specific (no human or murine homolog)	3.467	5027
orf19.6993	GAP2	General amino acid permease; ketoconazole, flucytosine repressed; Ssy1-dependent histidine induction; regulated by Nrg1, Tup1; colony morphology-related gene regulation by Ssn6; Spider and flow model biofilm induced	3.288	2180
orf19.1388		Putative 66S pre-ribosomal particle component; Hap43-induced; F-12/CO2 early biofilm induced	2.366	4094
orf19.166	ASG1	Gal4p family zinc-finger transcription factor with similarity to S. cerevisiae Asg1p	2.917	1811
orf19.681	HAP43	CCAAT-binding factor-dependent transcription factor; repressor; also called CAP2; required for low iron response; similar to bZIP transcription factor AP-1; repressed by Sfu1; ciclopirox olamine induced; rat catheter, Spider biofilm induced	3.497	3081
orf19.3355	ISN1	Putative inosine 5'-monophosphate 5'-nucleotidase; fungal-specific (no human or murine homolog)	3.39	1960
orf19.2284		Protein with an FMN-binding domain; Hap43-repressed; flow model biofilm induced	3.489	8395
orf19.3348		Ortholog(s) have structural constituent of ribosome activity and mitochondrial large ribosomal subunit localization	1.661	2931
orf19.2574		Ortholog(s) have Golgi apparatus localization	2.665	4718
orf19.4699		Putative phospholipase of patatin family; similar to S. cerevisiae Tgl3p; predicted Kex2p substrate	3.248	2743
orf19.2016		Ortholog(s) have protein binding, bridging activity, role in ergosterol biosynthetic process and endoplasmic reticulum membrane localization	3.212	4020
orf19.3607		Ortholog of C. dubliniensis CD36 : Cd36_22860, C. parapsilosis CDC317 : CPAR2_806540, Candida tenuis NRRL Y-1498 : CANTEDRAFT_108823 and Debaryomyces hansenii CBS767 : DEHA2B13596g	2.337	6049
orf19.3795	AGP3	Putative serine transporter; possible role in assimilation of sulfur; F-12/CO2 early biofilm induced	2.549	1874
orf19.5535		Predicted membrane transporter, member of the anion:cation symporter (ACS) family, major facilitator superfamily (MFS)	2.295	1202
orf19.6719		Putative nucleosome assembly protein; homozygous transposon insertion causes decreased colony wrinkling under filamentous growth-inducing conditions, but does not block true hyphal formation in liquid media	3.306	1989
orf19.541		Has domain(s) with predicted oxidoreductase activity, acting on paired donors, with incorporation or reduction of molecular oxygen, 2-oxoglutarate as one donor, and incorporation of one atom each of oxygen into both donors activity	2.429	6212
orf19.7403		Ortholog of S. cerevisiae : YML020W, C. glabrata CBS138 : CAGL0J10538g, C. dubliniensis CD36 : Cd36_86190, C. parapsilosis CDC317 : CPAR2_404740 and Candida tenuis NRRL Y-1498 : CANTEDRAFT_107670	1.89	9538
orf19.5026		C2H2 transcription factor; Spider biofilm induced	3.216	6491
orf19.5292	AXL2	Ortholog of S. cerevisiae Axl2; a plasma membrane protein involved in determination of budding pattern; O-glycosylated by Pmt4; mutant is viable	3.357	7143
orf19.7518	ZCF38	Putative Zn(II)2Cys6 transcription factor	1.9	2948
orf19.7364		Has domain(s) with predicted N,N-dimethylaniline monooxygenase activity, NADP binding, flavin adenine dinucleotide binding activity and role in oxidation-reduction process	3.572	8301
orf19.5839	PDR17	Fungal-specific protein (no human or murine homolog); role in sensitivity to fluconazole, specifically	3.71	8659
orf19.7370		Possible G-protein coupled receptor; vacuolar membrane transporter for cationic amino acids; PQ-loop motif; rat catheter and Spider biofilm induced	3.628	7341
orf19.4471		Ortholog(s) have role in protein targeting to vacuole, re-entry into mitotic cell cycle after pheromone arrest and endoplasmic reticulum membrane localization	1.729	2975
orf19.5970		Putative DNA repair helicase; transcriptionally induced by interaction with macrophage; fungal-specific (no human or murine homolog)	2.246	6080
orf19.1445	ESC4	Protein similar to S. cerevisiae Esc4; a protein that represses transposition; transposon mutation affects filamentation; rat catheter biofilm repressed	3.795	448
orf19.7377	ASE1	Putative microtubule-associated protein; member of conserved Mcm1p regulon; periodic mRNA expression, peak at cell-cycle G2/M phase	3.417	7706
orf19.2045		Ortholog(s) have diacylglycerol kinase activity, role in phosphatidic acid biosynthetic process and integral to endoplasmic reticulum membrane localization	3.412	1021
orf19.6444		Ortholog(s) have role in cellular response to amino acid starvation, meiosis, negative regulation of TOR signaling cascade, regulation of autophagic vacuole assembly	3.358	929
orf19.5837		Ortholog(s) have 4-amino-4-deoxychorismate lyase activity, role in folic acid biosynthetic process and cytoplasm localization	2.517	1720
orf19.6882	OSM1	Putative flavoprotein subunit of fumarate reductase; soluble protein in hyphae; caspofungin repressed; stationary phase enriched protein; flow model biofilm induced; Spider biofilm repressed	3.491	5606
orf19.6899		Putative oxidoreductase; mutation confers hypersensitivity to toxic ergosterol analog; rat catheter and Spider biofilm induced	3.344	2435
orf19.644	HGT9	Putative glucose transporter of the major facilitator superfamily; the C. albicans glucose transporter family comprises 20 members; 12 probable membrane-spanning segments; induced at low (0.2%, compared to 2%) glucose in rich media; intron	3.522	1744
orf19.644	HGT9	Putative glucose transporter of the major facilitator superfamily; the C. albicans glucose transporter family comprises 20 members; 12 probable membrane-spanning segments; induced at low (0.2%, compared to 2%) glucose in rich media; intron	2.486	7077
orf19.3759		Putative elongator complex subunit; for modification of wobble nucleosides in tRNA; Spider biofilm induced	2.167	1636
orf19.2875		Ortholog of S. pombe SPAC1071.09c DNAJ domain protein; Hap43-induced gene	2.448	3697
orf19.3150	GRE2	Putative reductase; Nrg1 and Tup1-regulated; benomyl- and hyphal-induced; macrophage/pseudohyphal-repressed; repressed by low iron; possibly involved in osmotic stress response; stationary phase enriched protein; Spider biofilm induced	3.353	7265
orf19.2983	CDC73	Putative transcription elongation factor; cdc73 kap114 double transposon mutation affects filamentous growth; Spider biofilm repressed	2.404	9909
orf19.4396		Mitochondrial inner membrane protein; mammalian mitofilin domain; Spider biofilm repressed	2.108	6489
orf19.7495		Protein with NADPH oxidoreductase containing flavin mononucleotide (FMN) domain; induced by nitric oxide	3.397	841
orf19.7437		Putative protein of unknown function; Hap43p-repressed gene; ortholog of S. cerevisiae YJL218W	3.407	1633
orf19.4617		Predicted peptide alpha-N-acetyltransferase; flow model biofilm induced	3.006	2822
orf19.916		Putative protein involved in apoptosis; Spider biofilm induced	2.571	1945
orf19.2055	NPL6	Putative nuclear protein localization factor; Hap43-induced; Spider biofilm repressed	3.441	5937
orf19.5426		Putative patatin-like phospholipase; macrophage-regulated gene; fungal-specific (no human or murine homolog)	2.906	1271
orf19.3066	ENG1	Endo-1,3-beta-glucanase; ortholog of S. cerevisiae Dse4 needed for cell separation; caspofungin, fluconazole repressed; repressed by alpha pheromone in SpiderM medium; flow model biofilm induced; rat catheter biofilm repressed	3.122	7895
orf19.7061		Ortholog(s) have ATPase activity and cytosol, nucleus localization	2.557	6633
orf19.4833	MLS1	Malate synthase; glyoxylate cycle enzyme; no mammalian homolog; regulated upon white-opaque switch; phagocytosis, strong oxidative stress induced; stationary phase enriched; flow model biofilm repressed; rat catheter, Spider biofilm induced	3.262	2193
orf19.2072		Ortholog(s) have (R)-carnitine transmembrane transporter activity, choline transmembrane transporter activity, ethanolamine transmembrane transporter activity	2.765	4903
orf19.1980	GIT4	Glycerophosphocholine transporter; fungal-specific (no human or murine homolog); possibly an essential gene, disruptants not obtained by UAU1 method; Hap43p-repressed gene	3.41	3147
orf19.1979	GIT3	Glycerophosphocholine permease; white cell specific transcript; fungal-specific; alkaline repressed; caspofungin, macrophage/pseudohyphal-repressed; flow model biofilm induced; Spider biofilm induced	2.388	1003
orf19.7337		Protein with a nischarin related domain and leucine rich repeats; Spider biofilm induced	2.244	3552
orf19.988		Protein of unknown function; oral infection upregulated gene; upregulated in strains from HIV+ patients with oral candidiasis; mutants have reduced ability to damage oral epithelial cells; transcript possibly regulated upon hyphal formation	2.418	3070
orf19.3149	LSP1	Eisosome component with a predicted role in endocytosis; protein present in exponential and stationary growth phase yeast cultures; caspofungin repressed; biofilm induced; fungal-specific (no human/murine homolog); sumoylation target	3.119	3321
orf19.2019		Ortholog(s) have structural constituent of ribosome activity and mitochondrial large ribosomal subunit localization	1.751	8579
orf19.3352		Has domain(s) with predicted oxidoreductase activity and role in metabolic process	2.426	5108
orf19.2113		Putative integral peroxisomal membrane protein; Hap43p-repressed gene	3.233	1370
orf19.5205		Protein of unknown function; Hap43-repressed gene	1.515	4516
orf19.4584	PHO114	Acid phosphatase; induced by Mnl1 under weak acid stress; Spider biofilm induced	3.472	4011
orf19.3926	RNY11	Ortholog(s) have endoribonuclease activity, role in RNA catabolic process, apoptotic process, cell morphogenesis and cytosol, extracellular region, vacuole localization	3.071	1067
orf19.5663	RCH1	Plasma membrane protein; involved in regulation of cytosolic calcium homeostasis; null mutation confers sensitivity to calcium and resistance to azoles and terbinafine; rat catheter biofilm induced	3.388	7105
orf19.3764	GSG1	Putative subunit of the TRAPP complex; involved in targeting of ER-to-Golgi transport vesicles; flow model biofilm induced	2.401	3034
orf19.3592	JEM1	Functional homolog of S. cerevisiae Jem1p, which acts with Scj1p and Kar2p (BiP) in protein folding and ER-associated degradation of misfolded proteins, and also has a role in karyogamy; has J domain and 4 tetratricopeptide repeats	3.514	1477
orf19.6091	RIM8	Beta-arrestin-like protein; involved in pH response; required for pathogenesis, activation of Rim101 and alkaline pH-induced hyphal growth; colony morphology-related gene regulation by Ssn6p negative feedback regulation target	2.406	1441
orf19.4213	FET31	Putative iron transport multicopper oxidase precursor; flucytosine induced; caspofungin repressed	2.501	5517
orf19.4805		Putative membrane protein; induced by alpha pheromone in SpiderM medium; Hap4-induced gene; Spider biofilm induced	2.321	5000
orf19.1249		Ortholog(s) have 1-(5-phosphoribosyl)-5-[(5-phosphoribosylamino)methylideneamino]imidazole-4-carboxamide isomerase activity, role in histidine biosynthetic process and cytosol, nucleus localization	3.127	1250
orf19.4874	MNN23	Alpha-1,2-mannosyltransferase; mutants hypersensitive to toxic ergosterol analog, amphotericin B, calcofluor white, growth at 42 degrees and have decreased cell wall mannan; flow model biofilm induced	2.526	6059
orf19.581		Putative RNA-binding protein; transcript is upregulated in an RHE model of oral candidiasis	2.429	3811
orf19.1665	MNT1	Alpha-1,2-mannosyl transferase; predicted type II Golgi membrane protein; adds 2nd mannose during cell-wall mannoprotein biosynthesis; required for wild-type virulence and adherence to epithelial cells; Hap43-induced	2.381	1233
orf19.2352		Ortholog(s) have mitochondrion localization	3.417	2772
orf19.5777		Protein of unknown function; F-12/CO2 early biofilm induced	2.406	355
orf19.3922		Possible pyrimidine 5' nucleotidase; protein present in exponential and stationary growth phase yeast cultures; Hap43p-repressed gene	2.544	7009
orf19.3399		Ortholog(s) have histone binding activity, role in histone exchange and Swr1 complex, cytoplasm localization	3.236	1670
orf19.1185		Ortholog(s) have protein homodimerization activity, ubiquitin-protein ligase activity	2.358	7180
orf19.2848		Predicted regulatory subunit of the Atg1 signaling complex; required for vesicle formation during autophagy and the cytoplasm-to-vacuole targeting (Cvt) pathway; Spider biofilm induced	3.306	1399
orf19.3212	MID1	Putative stretch-activated Ca2+ channel of the high affinity calcium uptake system; role in thigmotropism; decreased transcription is observed upon fluphenazine treatment or in an azole-resistant strain with CDR1 and CDR2 overexpression	2.732	3158
orf19.7176	NPT1	Putative nicotinate phosphoribosyltransferase, involved in NAD salvage pathway; fungal-specific (no human or murine homolog)	2.655	6806
orf19.7243		Deoxycytidine monophosphate (dCMP) deaminase; role in dUMP and dTMP biosynthesis; Spider biofilm repressed	3.339	822
orf19.151	TPO5	Putative polyamine transporter; mutation confers hypersensitivity to toxic ergosterol analog; hyphal induced; macrophage induced	2.305	7106
orf19.151	TPO5	Putative polyamine transporter; mutation confers hypersensitivity to toxic ergosterol analog; hyphal induced; macrophage induced	1.611	1950
orf19.4573	ZCF26	Zn2-Cys6 transcription factor of unknown function; induced by alpha pheromone in SpiderM medium	3.212	4044
orf19.3365	DAO2	Plasma membrane G-protein-coupled receptor of the cAMP-PKA pathway; detects lactate and triggers signaling pathway that regulates beta-glucan masking and immune evasion; binds Gpa2; regulates HWP1 and ECE1; required for WT hyphal growt	2.334	8930
orf19.3449		Ortholog(s) have ubiquitin-protein ligase activity, role in histone catabolic process, histone ubiquitination and cytoplasm, ribosome localization	3.238	1114
orf19.2396	IFR2	Zinc-binding dehydrogenase; induced by benomyl, ciclopirox olamine, alpha pheromone, Hap43; regulated by oxidative stress via Cap1, osmotic stress via Hog1; protein present in exponential and stationary phase; rat catheter biofilm repressed	2.439	6962
orf19.2394		Ortholog(s) have cytoplasm, nucleus localization	2.256	270
orf19.4788	ARG5,6	Arginine biosynthetic enzyme; processed in S. cerevisiae into 2 polypeptides with acetylglutamate kinase (Arg6) activity and acetylglutamate-phosphate reductase (Arg5) activity; Gcn4 regulated; alkaline repressed; Spider biofilm induced	3.358	1689
orf19.1800		Protein of unknown function; Spider biofilm induced	2.513	3638
orf19.2573	FRS1	Phenylalanyl-tRNA synthetase; possible role in early cell wall biosynthesis; downregulated by phagocytosis by macrophages; possibly essential gene, disruptants not obtained by UAU1 method; protein present in exponential and stationary phase	3.234	4103
orf19.329		Putative pre-mRNA branch point binding protein; role in mRNA splicing via spliceosome; Spider biofilm repressed	2.53	5818
orf19.332		Member of a complex that contains Prp19; stabilizes U6 snRNA in catalytic forms of the spliceosome containing U2, U5, and U6 snRNAs; Spider biofilm induced	1.951	1115
orf19.5106	DIP2	Putative small ribonucleoprotein complex; Tn mutation affects filamentous growth; physically interacts with TAP-tagged Nop1; heterozygous null mutant exhibits resistance to parnafungin; Hap43-induced gene; Spider biofilm induced	2.431	8951
orf19.4146	SMD3	Putative core snRNP protein; induced upon adherence to polystyrene	3.545	7116
orf19.1064	ACS2	Acetyl-CoA synthetase; antigenic during human and murine infection; induced by Efg1; macrophage-induced protein; soluble protein in hyphae; gene contains intron; flow model and Spider biofilm repressed	3.523	2003
orf19.3026	MAS1	Putative mitochondrial processing protease; Hap43-repressed; transcript regulated by Nrg1; oxidative stress-induced via Cap1	2.41	1629
orf19.1833		Ortholog(s) have pseudouridine synthase activity	3.195	550
orf19.500		Ortholog(s) have tRNA (adenine-N1-)-methyltransferase activity, role in tRNA methylation and nucleus, tRNA (m1A) methyltransferase complex localization	2.614	1183
orf19.717	HSP60	Heat shock protein; soluble in hyphae; regulated by Nrg1 and by iron; induced in high iron; heavy metal (cadmium) stress-induced; sumoylation target; protein present in exponential and stationary phase cells; Hap43-repressed	3.495	1966
orf19.3393		Putative DEAD-box helicase; Hap43-induced; Spider biofilm induced	2.948	5111
orf19.5486		Putative endoribonuclease; heterozygous null mutant exhibits hypersensitivity to parnafungin and cordycepin in the C. albicans fitness test	1.89	1135
orf19.825	GCD7	Putative translation initiator; downregulated in the presence of human whole blood or polymorphonuclear (PMN) cells	3.397	1401
orf19.5493	GSP1	Small RAN G-protein; essential; no prenylation predicted; can rescue S. cerevisiae gsp1 viability; macrophage/pseudohyphal-induced; transcript not regulated by white-opaque, yeast-hypha switching; GlcNAc-induced; Spider biofilm repressed	2.975	1345
orf19.2863.1	ERV1	Predicted component of the mitochondrial intermembrane space (IMS), involved in protein import into mitochondrial intermembrane space	2.203	5015
orf19.7483	CRM1	Functional homolog of S. cerevisiae Crm1, which acts in protein nuclear export; predicted to be resistant to antifungal drug leptomycin B; partially suppresses signal transduction defects of S. cerevisiae ste20 mutant	3.414	342
orf19.7454	TAF60	Putative TFIID and SAGA complex subunit; mutation confers hypersensitivity to amphotericin B	3.616	1767
orf19.4538		Ortholog(s) have mRNA binding, protein heterodimerization activity, role in mRNA cleavage, mRNA polyadenylation and U2 snRNP, mRNA cleavage factor complex localization	2.272	1855
orf19.4631	ERG251	C-4 sterol methyl oxidase; role in ergosterol biosynthesis; Hap43-induced; ketoconazole-induced; amphotericin B, caspofungin repressed; possibly essential gene, disruptants not obtained by UAU1 method; Spider biofilm repressed	3.545	3007
orf19.2917		Putative GTPase; heterozygous null mutant exhibits resistance to parnafungin in the C. albicans fitness test; Hap43p-induced gene	2.911	845
orf19.837	GNA1	Glucosamine-6-phosphate acetyltransferase; enzyme of UDP-GlcNAc biosynthesis; required for viability in absence of GlcNAc supplementation; required for persistent infection and wild-type virulence in mouse systemic infection	3.423	2255
orf19.1390	PMI1	Phosphomannose isomerase; cell wall biosynthesis enzyme; drug target; functional homolog of S. cerevisiae, E. coli phosphomannose isomerase; Gcn4-regulated; induced on adherence to polystyrene, phagocytosis; 3-AT, Spider biofilm repressed	3.358	1413
orf19.2183	KRE30	YEF3-subfamily ABC family protein; predicted not to be a transporter; repressed in core stress response; mutation confers hypersensitivity to amphotericin B	3.773	7151
orf19.117		t-SNARE protein required for secretory vesicle-membrane fusion	2.302	1252
orf19.1478	STT3	Putative oligosaccharyltransferase complex component; flow model and rat catheter biofilm repressed	3.256	4379
orf19.4262		Ortholog(s) have mRNA binding activity and role in cellular protein complex localization, establishment of mitochondrion localization, nuclear-transcribed mRNA catabolic process, deadenylation-dependent decay	3.044	9505
orf19.6459	DPP3	Protein similar to S. cerevisiae pyrophosphate phosphatase Dpp1; required for farnesol biosynthesis; repressed by 17-beta-estradiol, ethynyl estradiol; Spider biofilm induced	2.952	1861
orf19.2182	BLM3	Putative proteasome activator; binds core proteasome and stimulates proteasome-mediated protein degradation by inducing gate opening; ortholog of S. cerevisiae Blm10; transcript regulated by Nrg1 and Mig1	3.338	1137
orf19.2302		Ortholog(s) have enzyme regulator activity, role in cellular calcium ion homeostasis and integral to endoplasmic reticulum membrane localization	2.943	1477
orf19.2695	UBR1	Protein similar to S. cerevisiae Ubr1p ubiquitin-protein ligase; transposon mutation affects filamentous growth; Spider biofilm induced	3.432	9172
orf19.2991	HOL1	Putative MFS transporter; regulated by Nrg1; macrophage/pseudohyphal-repressed; induced by alpha pheromone in SpiderM medium; possibly an essential gene, disruptants not obtained by UAU1 method	2.905	2251
orf19.3546	PEX2	Ortholog(s) have ubiquitin-protein ligase activity, role in fatty acid metabolic process, protein import into peroxisome matrix and peroxisomal membrane localization	2.405	7990
orf19.4655	OPT6	Putative oligopeptide transporter; fungal-specific (no human or murine homolog); expression of OPT6, OPT7, or OPT8 does not suppress defect of mutant lacking Opt1p, Opt2p, and Opt3p; alleles are nonidentical	2.634	3171
orf19.6551		Ortholog(s) have SNAP receptor activity, role in Golgi vesicle transport, vesicle fusion and Golgi medial cisterna, SNARE complex localization	3.301	1307
orf19.2242	PRB1	Endoprotease B; regulated by heat, carbon source (GlcNAc-induced), nitrogen, macrophage response, human neutrophils; similar to (does not replace) S. cerevisiae vacuolar B protease Prb1p; flow model biofilm induced; Spider biofilm induced	3.544	459
orf19.4608	PDC12	Putative pyruvate decarboxylase; fungal-specific (no human or murine homolog)	1.84	8138
orf19.3124		Ortholog(s) have mRNA binding, metalloaminopeptidase activity, role in negative regulation of gene expression, protein initiator methionine removal involved in protein maturation and cytosolic ribosome, nucleolus localization	2.419	8006
orf19.1291	ABZ1	Ortholog(s) have 4-amino-4-deoxychorismate synthase activity, role in para-aminobenzoic acid biosynthetic process and cytosol, nucleus localization	3.456	2117
orf19.2292	OPT4	Oligopeptide transporter; detected at germ tube plasma membrane; transcript inducede during phagocytosis by macrophages; fungal-specific; Hap43-repressed; merged with orf19.2292 in Assembly 20; rat catheter and Spider biofilm induced	2.763	8644
orf19.333	FCY2	Purine-cytosine permease of pyrimidine salvage; mutation associated with resistance to flucytosine in clinical isolates; transposon mutation affects filamentation; farnesol-upregulated in biofilm	2.627	1884
orf19.5932		Protein of unknown function; Spider biofilm induced	3.241	1359
orf19.5023	DAL7	Putative allantoate permease; mutant is viable	1.648	1726
orf19.4985	GUP1	Putative O-acyltransferase with a role in glycerol uptake; functionally complements growth of S. cerevisiae gup1 mutant under salt stress; required for normal ergosterol distribution, hyphal growth, biofilm formation	2.425	370
orf19.943	FET33	Putative multicopper ferro-O2-oxidoreductase; repressed in core caspofungin response; fails to complement S. cerevisiae fet3 iron-related phenotypes; rat catheter and Spider biofilm induced	3.04	1595
orf19.7551	ALO1	D-Arabinono-1,4-lactone oxidase involved in biosynthesis of dehydro-D-arabinono-1,4-lactone, which has a protective role against oxidative damage; plasma membrane-localized;required for full virulence in a mouse model of systemic infection	3.181	751
orf19.1357	FCY21	High affinity, high capacity, hypoxanthine-adenine-guanine-cytosine/H+ symporter; similar to S. cerevisiae Fcy2; mutation confers resistance to 5-fluorocytosine (5-FC); flow model biofilm induced	1.08	3608
orf19.4199		Protein involved in ER-to-Golgi transport; rat catheter and Spider biofilm induced	1.47	1810
orf19.4077	MIT1	Mannosylinositol phosphorylceramide (MIPC) synthase catalytic subunit; sphingolipid biosynthesis; fluconazole, caspofungin induced; macrophage-repressed; Spider biofilm induced	2.911	1624
orf19.923	THR1	Putative homoserine kinase; regulated by Tup1; amphotericin B repressed; regulated by Gcn2 and Gcn4; Spider biofilm repressed	1.657	1119
orf19.4318	MIG1	C2H2 transcription factor; repressor; regulates genes for carbon source utilization; Tup1-dependent and independent functions; hyphal, Hap43 and caspofungin repressed; Spider and flow model biofilm induced	3.132	1609
orf19.3658		Ortholog(s) have role in protein folding in endoplasmic reticulum and Golgi apparatus, integral to endoplasmic reticulum membrane, mitochondrion localization	1.69	2452
orf19.1167		Ortholog(s) have sulfonate dioxygenase activity and role in sulfur compound catabolic process	2.18	1889
orf19.2939		Ortholog(s) have mitochondrion localization	3.335	205
orf19.2943	DIP5	Dicarboxylic amino acid permease; mutation confers hypersensitivity to toxic ergosterol analog; induced upon phagocytosis by macrophage; Gcn4-regulated; upregulated by Rim101 at pH 8; rat catheter and Spider biofilm induced	2.89	1341
orf19.2555	URA5	Putative orotate phosphoribosyltransferase; protein abundance is affected by URA3 expression in the CAI-4 strain background; flucytosine induced; protein level decreased in stationary phase cultures	2.722	1445
orf19.2444	CHS7	Protein required for wild-type chitin synthase III activity; similar to (but not functional homolog of) S. cerevisiae Chs7p, which effects ER export of Chs3p; induced cyr1 mutant hyphae and ras1 yeast-form cells; Spider biofilm induced	1.83	9534
orf19.5818	SUR2	Putative ceramide hydroxylase; predicted enzyme of sphingolipid biosynthesis; regulated by Tsa1, Tsa1B under H2O2 stress conditions; Spider and flow model biofilm induced	3.466	2646
orf19.4063	GPT1	GABA/polyamine transporter; 9 to 11 membrane spanning segments; complements GABA uptake defect of an S. cerevisiae uga4 put4 gap1 triple mutant; complements growth of an S. cerevisiae spe1 mutant under polyamine limitation	3.1	91
orf19.2170	PHM7	Putative transporter; fungal-specific; Hog1-repressed; repressed by 17-beta-estradiol, ethynyl estradiol; Hap43-induced; Spider biofilm induced	2.61	110
orf19.1311	SPO75	Ortholog(s) have role in ascospore wall assembly	3.21	4434
orf19.5037	HRQ2	Protein of unknown function; mutants are viable; rat catheter and Spider biofilm induced	2.72	6203
orf19.6305		Hydroxytrimethyllysine aldolase, the second enzyme in the carnitine biosynthesis pathway; rat catheter biofilm repressed	3.35	2641
orf19.3577	COQ5	Putative methyltransferase of ubiquinone biosynthesis; regulated by Gcn4; repressed by amino acid starvation (3-AT), Hap43; induced upon adherence to polystyrene; Spider biofilm repressed	1.71	2316
orf19.5384	CHS8	Chitin synthase required for synthesis of long-chitin fibrils; nonessential; 8 or 9 membrane spanning regions; mRNA present in yeast and hyphae; induced during cell wall regeneration; flow model biofilm repressed	3.466	534
orf19.7566		Predicted amino acid transport domain; transcript upregulated in clinical strains from HIV+ patients with oral candidiasis; alkaline upregulated by Rim101; rat catheter, Spider and flow model biofilm induced	2.75	2525
orf19.1837	TBP1	Transcription initiation factor; binds TATA box sequence, binding does not require TFIIA; caspofungin repressed; functional homolog of S. cerevisiae and human TATA-binding proteins; Spider biofilm induced	3.25	2669
orf19.5232	CSI2	Putative 66S pre-ribosomal particle component; Hap43-induced; essential for growth; transposon mutation affects filamentous growth; Spider biofilm induced	3.39	2640
orf19.2488	FAL1	eIF4A subfamily of DEAD-box ATP-dependent RNA helicases; predicted nucleolar protein required for maturation of 18S rRNA; Spider biofilm induced	1.66	427
orf19.672		Ortholog(s) have U5 snRNP localization	2.81	4
orf19.4191	RLP24	Putative ribosomal protein; Hap43-induced; essential gene; heterozygous mutation confers hypersensitivity to 5-fluorocytosine (5-FC), 5-fluorouracil (5-FU), and tubercidin (7-deazaadenosine); Spider biofilm induced	2.95	2890
orf19.2708		Ortholog(s) have guanyl-nucleotide exchange factor activity, role in mature ribosome assembly and cytosol, nucleolus, polysome, preribosome, large subunit precursor localization	2.58	3260
orf19.6039		Ortholog(s) have SNAP receptor activity and role in ER to Golgi vesicle-mediated transport, Golgi organization, intra-Golgi vesicle-mediated transport, vesicle fusion with Golgi apparatus	2.81	193
orf19.6175		Putative 35S rRNA processing protein; Hap43-induced; repressed by prostaglandins; Spider biofilm induced	3.11	215
orf19.2402	SSU72	Ortholog(s) have CTD phosphatase activity, protein tyrosine phosphatase activity	2.44	859
orf19.7618		Putative nucleolar protein with a predicted role in pre-18S rRNA processing; Plc1p-regulated; Spider biofilm induced	2.69	501
orf19.2518		Ortholog(s) have ATPase activator activity, soluble NSF attachment protein activity	3.19	360
orf19.5567	POP4	Ortholog of S. cerevisiae Pop4; a subunit of both RNase MRP and nuclear RNase P; filament induced; regulated by Nrg1, Tup1; likely essential, based on UAU1 strategy; rat catheter and Spider biofilm induced	2.7	681
orf19.706	NMD3	Putative nonsense-mediated mRNA decay protein; repressed in core stress response; repressed by prostaglandins	3.22	377
orf19.516		S. cerevisiae ortholog Rft1p has role in glycolipid translocation, protein N-linked glycosylation and localizes to endoplasmic reticulum membrane; regulated by Sef1p-, Sfu1p-, and Hap43p	2.72	315
orf19.4582		Ortholog(s) have role in U1 snRNA 3'-end processing, U4 snRNA 3'-end processing and U5 snRNA 3'-end processing, more	2.52	91
orf19.684		Putative transcription factor with zinc finger DNA-binding motif; heterozygous null mutant exhibits hypersensitivity to parnafungin and cordycepin in the C. albicans fitness test	2.61	633
orf19.2104		Ortholog(s) have chaperone binding activity, role in aerobic respiration, iron-sulfur cluster assembly and mitochondrion localization	2.55	791
orf19.7657	POP3	Putative RNase MRP and nuclear RNase P component; decreased repressed by prostaglandins; Spider biofilm induced	2.85	136
orf19.4221	ORC4	Phosphorylated protein similar to S. cerevisiae Orc4, subunit of the origin recognition complex (ORC); induced by alpha pheromone in SpiderM medium	2.93	332
orf19.76	SPB1	Putative AdoMet-dependent methyltransferase; Hap43-induced; repressed by prostaglandins; possibly essential gene, disruptants not obtained by UAU1 method; Spider biofilm induced	2.89	365
orf19.3276	PWP2	Putative 90S pre-ribosomal component; repressed in core stress response; repressed by prostaglandins; physically interacts with TAP-tagged Nop1; Hap43-induced	2.74	587
orf19.6417	TSR1	Component of 20S pre-rRNA processing unit; repressed by prostaglandins	2.56	705
orf19.4628		Putative cleavage and polyadenylation factor; heterozygous null mutant exhibits hypersensitivity to parnafungin and cordycepin in the C. albicans fitness test; possibly an essential gene, disruptants not obtained by UAU1 method	2.88	562
orf19.6239		Putative serine/threonine protein kinase; possibly an essential gene, disruptants not obtained by UAU1 method	2.96	431
orf19.4618	FBA1	Fructose-bisphosphate aldolase; glycolytic enzyme; antigenic in murine/human infection; regulated by yeast-hypha switch; induced by Efg1, Gcn4, Hog1, fluconazole; phagocytosis-repressed; flow model biofilm induced; Spider biofilm repressed	2.45	654
orf19.1305		Ortholog(s) have tRNA (guanine) methyltransferase activity, role in tRNA methylation and mitochondrial matrix, nucleus localization	2.79	276
orf19.5432	TPT1	tRNA 2'-phosphotransferase; enzyme of tRNA splicing; functionally complements viability of S. cerevisiae tpt1 null mutant	3.18	665
orf19.6879		Ortholog(s) have tRNA-intron endonuclease activity, role in tRNA-type intron splice site recognition and cleavage and mitochondrial outer membrane, tRNA-intron endonuclease complex localization	3.58	679
orf19.3590	IPP1	Putative inorganic pyrophosphatase; antigenic; soluble protein in hyphae; macrophage-induced protein; protein present in exponential and stationary phase yeast; possibly essential (UAU1 method); sumoylation target; Spider biofilm repressed	2.73	995
orf19.661	KRR1	Putative nucleolar protein; repressed benomyl treatment or in an azole-resistant strain that overexpresses MDR1; F-12/CO2 early biofilm induced	3.11	143
orf19.7644		Ortholog(s) have ubiquitin-protein ligase activity, role in anaphase-promoting complex-dependent proteasomal ubiquitin-dependent protein catabolic process, protein ubiquitination and anaphase-promoting complex localization	2.96	423
orf19.6424		Ortholog(s) have SUMO ligase activity and role in cellular response to DNA damage stimulus, hyphal growth, mitotic spindle elongation, protein sumoylation, regulation of mitotic cell cycle	3.39	115
orf19.1299	RPN6	Putative 26S proteasome subunit; Hap43p-induced gene; regulated by Gcn2p and Gcn4p	2.98	488
orf19.2720		Cytosolic chaperonin Cct ring complex subunit; role in the assembly of actin and tubulins; Spider biofilm repressed	2.82	604
orf19.1742	HEM3	Hydroxymethylbilane synthase; converts 4-porphobilinogen to hydroxymethylbilane in heme biosynthesis; induced in high iron, CO2; alkaline repressed; regulated by Sef1, Sfu1, and Hap43; rat catheter and Spider biofilm induced	3.16	766
orf19.526	NHP2	Putative H/ACA snoRNP protein; macrophage/pseudohyphal-induced	3.35	854
orf19.7477	YRB1	Functional homolog of S. cerevisiae Yrb1p; regulates Gsp1 GTPase activity and thereby affects nucleocytoplasmic transport and cytoskeletal dynamics; transcript is not regulated by white-opaque switch or by dimorphic transition	2.76	877
orf19.6910	PSF1	Putative GINS complex subunit which is localized to DNA replication origins; implicated in assembly of the DNA replication machinery; flow model biofilm induced	2.99	686
orf19.269	SES1	Seryl-tRNA synthetase; charges the tRNA that recognizes the CUG codon, which typically specifies Leu, but specifies Ser in C. albicans; complements S. cerevisiae ses1 mutant viability; soluble protein in hyphae; macrophage-regulated	2.47	339
orf19.6749	KRS1	Putative tRNA-Lys synthetase; repressed upon phagocytosis by murine macrophages; stationary phase enriched protein; Spider biofilm repressed	3.22	922
orf19.401	TCP1	Chaperonin-containing T-complex subunit, induced by alpha pheromone in SpiderM medium; stationary phase enriched protein	2.86	317
orf19.528	SEC26	Secretory vesicles coatomer complex protein	3.46	131
orf19.4078		Ortholog(s) have role in U1 snRNA 3'-end processing, U4 snRNA 3'-end processing and U5 snRNA 3'-end processing, more	2.79	196
orf19.2799	GPI8	Protein similar to S. cerevisiae Gpi8p, which is a subunit of the GPI transamidase complex that adds GPI anchors to proteins; likely to be essential for growth, based on an insertional mutagenesis strategy	2.57	213
orf19.4726		Ortholog(s) have calcium ion binding, enzyme activator activity	3.16	751
orf19.5074		Ortholog(s) have SUMO activating enzyme activity, role in protein sumoylation and SUMO activating enzyme complex localization	3.21	631
orf19.5793	PR26	Protein with similarity to proteasomal 26S regulatory subunit of S. cerevisiae, H. sapiens, Methanobacterium thermoautotrophicum (Archaebacterium)	3.15	722
orf19.3347	RPB7	Functional homolog of S. cerevisiae Rpb7; essential subunit of RNA Polymerase II; enhances hyperfilamentation of an S. cerevisiae rpb4 mutant; suppresses defects of S. cerevisiae rpb4 and ess1 mutants; Spider biofilm repressed	2.43	225
orf19.2893		Protein of unknown function; regulation correlates with clinical development of fluconazole resistance; transcript is upregulated in an RHE model of oral candidiasis	3.19	814
orf19.3222		Predicted vacuolar protein; rat catheter biofilm repressed; flow model biofilm repressed	3.4	818
orf19.410		NA	1.26	35
orf19.1115	GUK1	Putative guanylate kinase; identified in extracts from biofilm and planktonic cells; protein level decrease in stationary phase cultures; Hap43p-induced gene	3.39	591
orf19.6696	TIM9	Predicted protein of the mitochondrial intermembrane space; rat catheter biofilm induced; Spider biofilm repressed	2.72	788
orf19.2960	FRS2	Putative tRNA-Phe synthetase; downregulated upon phagocytosis by murine macrophage; protein present in exponential and stationary growth phase yeast cultures; Spider biofilm repressed	3.22	296
orf19.3628	RSP5	Putative NEDD4 family E3 ubiquitin ligase; induced during infection of murine kidney, compared to growth in vitro; has murine homolog; possibly an essential gene, disruptants not obtained by UAU1 method	2.59	36
orf19.4025	PRE1	Putative beta 4 subunit of the 20S proteasome; Rim101-induced at acid pH; flucytosine induced; amphotericin B repressed	3.5	600
orf19.3054	RPN3	Putative non-ATPase regulatory subunit of the 26S proteasome lid; amphotericin B repressed; oxidative stress-induced via Cap1p	2.76	375
orf19.4154	SPB4	Putative ATP-dependent RNA helicase; flucytosine repressed; Spider biofilm induced	3.26	185
orf19.2417	SMC5	Protein similar to S. cerevisiae Smc5p, which is involved in DNA repair; transposon mutation affects filamentous growth	2.8	932
orf19.4028		Putative cis-prenyltransferase involved in dolichol synthesis; participates in endoplasmic reticulum (ER) protein sorting; flow model biofilm induced	3.4	88
orf19.1279	CDS1	Protein similar to S. cerevisiae Cds1p; transposon mutation affects filamentous growth	2.49	924
orf19.2756		Ortholog(s) have HDEL sequence binding activity, role in ER to Golgi vesicle-mediated transport, protein retention in ER lumen and Golgi apparatus, integral to endoplasmic reticulum membrane localization	2.92	268
orf19.2796		Ortholog(s) have DNA-directed DNA polymerase activity, role in DNA replication initiation, telomere capping and alpha DNA polymerase:primase complex, cytosol, nuclear envelope localization	2.68	443
orf19.5528	MOB1	Putative mitotic exit network component; periodic mRNA expression, peak at cell-cycle G2/M phase	1.08	463
orf19.2093	RFA1	Putative DNA replication factor A; RNA abundance regulated by cell cycle, tyrosol and cell density	3.28	296
orf19.514	SNP3	Putative U6 snRNA-associated protein; transcript regulated by Mig1	2.6	948
orf19.930	PET9	Mitochondrial ADP/ATP carrier protein involved in ATP biosynthesis; possible lipid raft component; 3 predicted transmembrane helices; flucytosine induced; ketoconazole-induced; downregulated by Efg1p	2.76	194
orf19.2138	ILS1	Putative isoleucyl-tRNA synthetase, the target of drugs including the cyclic beta-amino acid icofungipen/PLD-118/BAY-10-8888 and mupirocin; protein present in exponential and stationary growth phase yeast cultures	3.28	505
orf19.3673		Ortholog(s) have Rab guanyl-nucleotide exchange factor activity, role in ER to Golgi vesicle-mediated transport, chromosome organization and TRAPP complex, cytosol, nucleus localization	3.52	816
orf19.2688	NAN1	Putative U3 snoRNP protein; Hap43p-induced gene; physically interacts with TAP-tagged Nop1p	2.56	200
orf19.6252		Ortholog(s) have RNA polymerase II transcription factor binding transcription factor activity, core RNA polymerase II binding transcription factor activity	3.13	505
orf19.5076	PFY1	Profilin; functional homolog of S. cerevisiae Pfy1; hyphae, macrophage/pseudohyphal-induced; regulated by Nrg1, Tup1; gene lacks intron (unlike S. cerevisiae PFY1); complements growth of S. cerevisiae srv2 mutant; nonessential	2.79	59
orf19.6642		Ortholog(s) have role in ER to Golgi vesicle-mediated transport, cellular response to nitrogen starvation, negative regulation of G0 to G1 transition	2.51	990
orf19.5817		Ortholog(s) have Rab guanyl-nucleotide exchange factor activity, role in ER to Golgi vesicle-mediated transport, intra-Golgi vesicle-mediated transport and TRAPP complex, cis-Golgi network membrane, cytosol, nucleus localization	2.76	271
orf19.3951	TIP1	Protein with a predicted role in biogenesis of ER-derived COPII transport vesicles; mutation confers hypersensitivity to toxic ergosterol analog	2.94	563
orf19.5010	DIM1	Putative 18S rRNA dimethylase; predicted role in rRNA modification and processing; Hap43-induced; likely to be essential for growth based on insertional mutagenesis strategy; F-12/CO2 early biofilm induced	2.72	417
orf19.1814	STT4	Putative phosphatidylinositol-4-kinase	2.98	917
orf19.6131	KSR1	3-ketosphinganine reductase, catalyzes the second step in phytosphingosine synthesis	3.19	901
orf19.4606	ERG8	Putative phosphomevalonate kinase; enzyme of the mevalonate pathway of isoprenoid biosynthesis; transcript regulated by Nrg1; possible drug target; not conserved in H. sapiens	3.4	384
orf19.4863	PDC2	Homeodomain-like transcription factor; regulator of pyruvate decarboxylase; contains a putative C-terminal activation domain, Glu- and Pro-rich; complements glucose utilization defect of S. cerevisiae pdc2 mutant	3.18	322
orf19.3256	SLN1	Histidine kinase involved in a two-component signaling pathway that regulates cell wall biosynthesis; mutants are sensitive to growth on H2O2 medium; rat catheter and Spider biofilm induced	2.59	139
orf19.1589		Putative transcription factor component of the core factor (CF) rDNA transcription factor complex; Spider biofilm induced	3.49	331
orf19.4448	SOG2	Leucine-rich-repeat domain protein of RAM cell wall integrity signaling network; role in cell separation, azole sensitivity; required for hyphal growth; lacks orthologs in higher eukaryotes	3.26	308
orf19.2041		Ortholog(s) have DNA translocase activity, histone acetyl-lysine binding activity	2.88	955
orf19.2507	ARP9	Protein similar to S. cerevisiae Arp3p, a component of the Arp2/3 complex involved in actin-dependent processes; likely to be essential for growth, based on an insertional mutagenesis strategy	3.32	764
orf19.5356		Protein with a predicted role in cell wall integrity; repressed in core stress response	2.53	763
orf19.1609		Ortholog(s) have role in endonucleolytic cleavage in ITS1 to separate SSU-rRNA from 5.8S rRNA and LSU-rRNA from tricistronic rRNA transcript (SSU-rRNA, 5.8S rRNA, LSU-rRNA) and mitotic spindle pole body, nucleolus localization	2.61	580
orf19.3116	EXM2	Putative U1 snRNP complex compotent; decreased transcription is observed upon fluphenazine treatment	2.87	618
orf19.1885	TAF4	Putative TFIID subunit; mutation confers hypersensitivity to toxic ergosterol analog	3.35	332
orf19.2922		Ortholog(s) have double-stranded DNA binding activity, role in reciprocal meiotic recombination, synapsis and condensed nuclear chromosome localization	1.72	91
orf19.680	TIM50	Predicted component of the Translocase of the Inner Mitochondrial membrane (TIM23 complex); involved in mitochondrial protein import; Spider biofilm repressed	2.57	177
orf19.2820		Ortholog(s) have nucleocytoplasmic transporter activity, structural constituent of nuclear pore activity	2.87	506
orf19.4871	ERO1	Ortholog of S. cerevisiae Ero1; role in formation of disulfide bonds in the endoplasmic reticulum; fluconazole-induced; induced by Mnl1 under weak acid stress; Spider biofilm induced	3.11	589
orf19.7037	YAE1	Ortholog(s) have role in ribosomal large subunit biogenesis, translational initiation and cytoplasm, nucleus localization	2.67	0.02067
orf19.1462	SMP2	Putative Mg2+-dependent phosphatidate phosphatase; transcript regulated by Nrg1	3.2	0.02071
orf19.6875	VPS35	Putative role in vacuolar sorting; downregulated in biofilm; induced upon adherence to polystyrene	2.76	0.02076
orf19.6904	GCN3	Putative translation initiator; downregulated in the presence of human whole blood or polymorphonuclear (PMN) cells	2.79	0.02079
orf19.6915	MRE11	Putative DNA double-strand break repair factor; involved in response to oxidative stress and drug resistance	2.8	0.0208
orf19.3298	CCH1	Voltage-gated Ca2+ channel of the high affinity calcium uptake system; roles in thigmotropism, establishment of galvanotropism; transcript regulated by Nrg1 and Mig1; flow model biofilm repressed	3.24	0.0732
orf19.3307		Flavin-containing monooxygenase; catalyzes oxidation of biological thiols to maintain the ER redox buffer ratio for correct folding of disulfide-bonded proteins; Spider biofilm repressed	2.84	0.0785
orf19.350	PRE9	Alpha3 (C9) subunit of the 20S proteasome; transcript regulated by Mig1; flow model biofilm repressed	3.44	0.0372
orf19.4447	YMC1	Putative inner mitochondrial membrane transporter; flucytosine induced; Spider biofilm repressed	2.91	0.0258
orf19.897	VPS20	ESCRT III complex protein; role in multivesicular body (MVB) trafficking; required for processing of Rim8; Bcr1-repressed in RPMI a/a biofilms	2.94	0.015
orf19.6933		Ortholog(s) have peptidyl-prolyl cis-trans isomerase activity, protein phosphatase type 2A regulator activity	2.98	0.0899
orf19.4845		Putative integral membrane protein; fluconazole-induced	3.14	0.098
orf19.6981		Ortholog of S. cerevisiae : YKR051W, C. glabrata CBS138 : CAGL0K08228g, C. dubliniensis CD36 : Cd36_85420, C. parapsilosis CDC317 : CPAR2_405720 and Candida tenuis NRRL Y-1498 : CANTEDRAFT_124861	3.12	0..0563
orf19.6990		Putative peptidyl-prolyl cis-trans isomerase; predicted endoplasmic reticulum (ER) localization	3.46	0.0717
orf19.3029		Predicted 3-hydroxyisobutyryl-CoA hydrolase; mitochondrially localized; Spider biofilm induced	3.14	0.0654
orf19.3035		Ortholog(s) have ATP-dependent DNA helicase activity, chromatin DNA binding, methylated histone residue binding, rDNA binding activity	2.5	0.0833
orf19.3049		Ortholog(s) have protein kinase activity, role in activation of bipolar cell growth, ascospore wall assembly, protein phosphorylation and cell division site, cytosol, nucleus, prospore membrane localization	3.15	0.0371
orf19.6425		Ortholog(s) have role in cellular response to cadmium ion, detoxification of cadmium ion, nuclear-transcribed mRNA catabolic process, 3'-5' exonucleolytic nonsense-mediated decay, nuclear-transcribed mRNA catabolic process, non-stop decay	2.57	0.0655
orf19.4587	HGH1	Putative HMG1/2-related protein; transcript regulated by Mig1	2.66	0.0168
orf19.7029		Putative guanine deaminase; mutation confers hypersensitivity to toxic ergosterol analog; Spider biofilm induced	2.96	0.046
orf19.5025	MET3	ATP sulfurlyase; sulfate assimilation; repressed by Met, Cys, Sfu1, or in fluconazole-resistant isolate; Hog1, caspofungin, white phase-induced; induced on biofilm formation, even in presence of Met and Cys; Spider, F-12/CO2 biofilm induced	3.17	0.098
orf19.5004	RAD54	Putative DNA-dependent ATPase involved in DNA repair; induced under hydroxyurea treatment; plays an essential role during mitotic growth; mutants display aberrant cell and nuclear morphology	2.78	0.0922
orf19.7152		Protein similar to Aspergillus CYSK O-acetylserine sulfhydrylase, suggesting that C. albicans uses an O-acetyl-serine (OAS) pathway of sulfur assimilation; upregulated in biofilm; protein level decreases in stationary phase cultures	3.34	0.0472
orf19.7156	FAA2-3	Predicted acyl CoA synthetase	2.88	0,0836
orf19.5720		Predicted membrane transporter, member of the monocarboxylate porter (MCP) family, major facilitator superfamily (MFS); ketoconazole or caspofungin repressed; Spider biofilm induced	3.41	0.0833
orf19.3402	FPG1	Formamidopyrimidine DNA glycosylase, involved in repair of gamma-irradiated DNA; Hap43p-repressed gene	2.37	0.0327
orf19.1719	SGA1	Putative glucoamylase; induced in oralpharyngeal candidasis; rat catheter and Spider biofilm induced	2.58	0.2458
orf19.6195		Ortholog(s) have 3'-5'-exoribonuclease activity	2.66	0.0639
orf19.6138		Protein similar to ferric reductase Fre10p; possibly an essential gene, disruptants not obtained by UAU1 method	2.94	0.0679
orf19.2484		Has domain(s) with predicted peptidase activity and role in proteolysis	2.6	0.062
orf19.2008		Ortholog(s) have S-methyl-5-thioribose-1-phosphate isomerase activity, role in L-methionine salvage from methylthioadenosine and cytosol, nucleus localization	2.54	0.2546
orf19.6699		Ortholog(s) have histidinol-phosphatase activity, role in histidine biosynthetic process and cytosol, nucleus localization	3.25	0.0702
orf19.5658	MNN10	Ortholog(s) have alpha-1,6-mannosyltransferase activity, role in ascospore formation, barrier septum assembly and alpha-1,6-mannosyltransferase complex localization	3.49	0.0728
orf19.6190	SRB1	Essential GDP-mannose pyrophosphorylase; makes GDP-mannose for protein glycosylation; functional in S. cerevisiae psa1; on yeast-form, not hyphal cell surface; alkaline induced; induced on adherence to polystyrene; Spider biofilm repressed	2.56	0.0541
orf19.6828.1		Ortholog(s) have P-P-bond-hydrolysis-driven protein transmembrane transporter activity, structural molecule activity	3.58	0.0671
orf19.3034	RLI1	Member of RNase L inhibitor (RLI) subfamily of ABC family; predicted not to be a transporter; regulated by Sef1p, Sfu1p, and Hap43p	2.59	0.0359
orf19.3242		Putative TFIID and SAGA complex subunit; possibly an essential gene, disruptants not obtained by UAU1 method	2.3	0.0306
orf19.1378	SUP35	Translation factor eRF3; shows prion-like aggregation in some, not all, studies; partially complements S. cerevisiae sup35 mutant translation defect; species barrier with S. cerevisiae Sup35p prion; gene not regulated by yeast-hyphal switch	2.85	0.0422
orf19.744	GDB1	Putative glycogen debranching enzyme; expression is regulated upon white-opaque switch; regulated by Nrg1, Tup1; rat catheter biofilm repressed	3.18	0.0435
orf19.5377	HOS2	Putative histone deacetylase; mutations affect filamentous growth; genetic evidence suggests that Set3p and Hos2p function together as a complex involved in regulation of white-opaque switching, morphogenesis, and virulence	2.75	0.0272
orf19.5480	ILV1	Putative threonine dehydratase; regulated by Gcn4 and Gcn2; induced by amino acid starvation (3-AT); protein present in yeast exponential and stationary phase cultures; early-stage flow model biofilm induced	2.95	0.0859
orf19.5484	SER1	Putative 3-phosphoserine aminotransferase; predicted role in serine and glycine biosynthesis; protein present in exponential and stationary yeast growth phases; Spider biofilm repressed	2.86	0.0164
orf19.3751		Putative serine/threonine protein kinase; possibly an essential gene, disruptants not obtained by UAU1 method	3.19	0.0569
orf19.3542	LEM3	Putative membrane protein; mutation increases resistance to miltefosine; early-stage flow model biofilm induced	2.7	0.0187
orf19.299	ECM14	Ortholog(s) have endoplasmic reticulum, fungal-type vacuole localization	2.63	0.0253
orf19.4940		Putative histidine permease; fungal-specific (no human or murine homolog); Hap43p-induced gene	3.11	0.0011
orf19.7604		Ortholog(s) have Rab guanyl-nucleotide exchange factor activity	2.91	0.1916
orf19.607		Protein involved in transcription-coupled nucleotide excision repair of UV-induced DNA lesions; Spider biofilm induced	3.42	0.0256
orf19.5865		Ortholog(s) have RNA-dependent ATPase activity, role in generation of catalytic spliceosome for first transesterification step and U2-type catalytic step 1 spliceosome localization	2.99	0.0299
orf19.4841	SHY1	Cytochrome c oxidase biosynthesis protein; transcript regulated by Nrg1 and Mig1	3.1	0.0706
orf19.4827	ADE12	Adenylosuccinate synthase; upregulated in biofilm; decreased expression in hyphae vs yeast-form cells; not induced during GCN response, in contrast to S. cerevisiae ADE12, which is induced by Gcn4p; stationary phase-enriched protein	3.21	0.0477
orf19.4826	IDH1	Putative mitochondrial NAD-isocitrate dehydrogenase subunit 1; soluble protein in hyphae; protein level decrease in stationary phase cultures	3.11	0.6481
orf19.2092		Putative peroxisomal cystathionine beta-lyase; Gcn4p-regulated	2.55	0.0899
orf19.2073		Protein with a multidrug and toxin extrusion protein domain; induced by Mnl1 under weak acid stress	3.31	0.0508
orf19.2067		Protein with a predicted role in mitochondrial iron metabolism; Hap43-repressed; expression upregulated during growth in the mouse cecum; Spider biofilm induced	3.17	0.0137
orf19.3811	GYP1	Putative Cis-golgi GTPase-activating protein; transcript regulated by Nrg1, Mig1, and Tup1	2.91	0.2026
orf19.3822	SCS7	Putative ceramide hydroxylase; regulated by Nrg1; induced in high iron; fluconazole-induced; Hap43-repressed; Spider biofilm induced	3.21	0.0931
orf19.3841		Putative protein serine/threonine kinase; predicted role in vesicle formation in autophagy and the cytoplasm-to-vacuole targeting (Cvt) pathway; Spider biofilm induced	2.46	0.0489
orf19.6558		Has domain(s) with predicted zinc ion binding activity, role in ER to Golgi vesicle-mediated transport, intracellular protein transport and COPII vesicle coat localization	1.66	0.0326
orf19.6561	LAT1	Putative dihydrolipoamide acetyltransferase component (E2) of pyruvate dehydrogenase complex; sumoylation target; Spider biofilm repressed	2.24	0.042
			2.64794

## Sheet: filamentous mutants
List of GRACE mutants screened on the interaction with the RAW247 macrophages
Gropue I: wilde type-like mutants
orf19	Common	Description	Average M@ engulfment	SEM
orf6.5920	PNG1	Putative peptide N-glycanase; induced by nitric oxide independent of Yhb1p	5.375	0.3737
orf19.1585	ZRT2	Zinc transporter; ciclopirox olamine, fluconazole, alkaline repressed; transcript induced by amphotericin B, interaction with macrophages; possibly essential (UAU1 method); induced in oralpharyngeal candidiasis; Spider biofilm induced	3.556	0.815
orf19.4336	RPS5	Ribosomal protein S5; macrophage/pseudohyphal-induced after 16 h; downregulated upon phagocytosis by murine macrophage; Hap43-induced; Spider biofilm repressed	4.57	0.28
orf19.2311	RLP82	Predicted ribosomal protein; genes encoding cytoplasmic ribosomal subunits, translation factors, and tRNA synthetases are downregulated upon phagocytosis by murine macrophage	4.1724	0.688
orf19.4746	JIP5	Ortholog of S. cerevisiae Jip5; predicted role in biogenesis of the large ribosomal subunit; repressed in core stress response; Hap43-induced gene	3.965	0.581
orf19.3955	MES1	Cytoplasmic methionyl-tRNA synthetase; zinc-binding motif; ribosomal subunits, translation factors, tRNA synthetases are downregulated upon phagocytosis by murine macrophage; protein present in exponential and stationary phase yeast	3.5122	0.38
orf19.4451	RIA1	Putative translation elongation factor; genes encoding ribosomal subunits, translation factors, and tRNA synthetases are downregulated upon phagocytosis by murine macrophage	3.769	0.329
orf19.2930	orf19.2930	Predicted translation initiation factor; role in translational initiation; Spider biofilm repressed	5.657	0.324
orf19.3331	ABC1	Putative ubiquinol-cytochrome-c reductase; induced upon adherence to polystyrene; flow model biofilm induced; Spider biofilm induced	2.7225	0.417
orf19.6584	PRT1	Putative translation initiation factor eIF3; mutation confers hypersensitivity to roridin A, verrucarin A; genes encoding ribosomal subunits, translation factors, tRNA synthetases are downregulated upon phagocytosis by murine macrophages	3.677	0.129
orf19.2967	TIF34	Putative translation initiation factor eIF3, p39 subunit; mutation confers hypersensitivity to roridin A, verrucarin A; downregulated upon phagocytosis by murine macrophages; Spider biofilm repressed	5.372	0.308
orf19.316	SEC13	Putative protein transport factor; antigenic during murine systemic infection; macrophage-downregulated protein; protein level decreases in stationary phase cultures; Spider biofilm repressed	4.119	0.0422
orf19.203	STB3	Putative SIN3-binding protein 3 homolog; caspofungin induced; macrophage/pseudohyphal-repressed; rat catheter biofilm induced	3.216	0.0779
orf19.4887	ECM21	Predicted regulator of endcytosis of plasma membrane proteins; fluconazole induced, alkaline induced by Rim101; repressed by caspofungin and in azole-resistant strain overexpressing MDR1; flow model, rat catheter and Spider biofilm induced	4.537	0.0631
orf19.505	CAP1	Adenylate cyclase-associated protein; regulates adenylate cyclase activity; required for wild-type germ tube formation and for virulence in mice; mutant defects in filamentous growth are rescued by cAMP or dbcAMP; Spider biofilm represse	4.728	0.0523
ORF19.3175	ERF1	Putative ortholog of human electron transfer flavoprotein dehydrogenase (ETF-dH); alkaline repressed; repressed by nitric oxide; virulence-group-correlated expression; Spider biofilm induced	3.1913	0.0772
ORF19.5970	HPR5	Putative DNA repair helicase; transcriptionally induced by interaction with macrophage; fungal-specific (no human or murine homolog	3.5885	0.0242
orf19.1944	GRP1	Plasma membrane G-protein-coupled receptor of the cAMP-PKA pathway; detects lactate and triggers signaling pathway that regulates beta-glucan masking and immune evasion; binds Gpa2; regulates HWP1 and ECE1; required for WT hyphal growt	3.6842	0.4396
orf19.4040	ILV3	Dihydroxyacid dehydratase; repressed by nitric oxide; macrophage-induced protein; protein in exponential and stationary growth phase; Sef1, Sfu1p, Hap43-regulated; farnesol-repressed; flow model biofilm induced; Spider biofilm repressed	4.137	0.00437
orf19.7320	LIP7	Probable lipase, part of a gene family whose members are differentially expressed during infection; lacks a signal sequence for secretion, unlike other family members; may have a role in nutrition or in creating an acidic microenvironment	4.633	0.0745
orf19.2881	MNN4	Regulator of mannosylphosphorylation of N-linked mannans to cell wall proteins; no role in virulence or normal interaction with macrophages; mutant induces inflammatory cytokines in dendritic cells; rat catheter and Spider biofilm induced	3.1776	0.0785
orf19.778	PIL1	Eisosome component; predicted role in endocytosis; echinocandin-binding protein; localizes to cell surface of hyphae, but not yeast-form cells; Hap43, YNB biofilm induced; rat catheter biofilm repressed	3.5924	0.5823
orf19.367	CNH1	Na+/H+ antiporter; required for wild-type growth, cell morphology, and virulence in a mouse model of systemic infection; not transcriptionally regulated by NaCl; fungal-specific (no human or murine homolog)	3.357	0.0448
orf19.3256	SLN1	Histidine kinase involved in a two-component signaling pathway that regulates cell wall biosynthesis; mutants are sensitive to growth on H2O2 medium; rat catheter and Spider biofilm induced	3.746	0.02819
orf19.2660	EAF3	Subunit of the NuA4 histone acetyltransferase complex; rat catheter and Spider biofilm induced	4.467	0.1774
orf19.1154	EGD1	Putative GAL4 DNA-binding enhancer protein; soluble protein in hyphae; biofilm induced; macrophage/pseudohyphal-induced; equal level of protein in exponential and stationary growth phase yeast cultures; Spider biofilm repressed	2.745	0.0255
ORF19.3432	ORF19.3432	Predicted membrane transporter, member of the drug:proton antiporter (12 spanner) (DHA1) family, major facilitator superfamily (MFS); induced by nitric oxide	5.1226	0.0038
ORF19.5605	ORF19.5605	Ortholog(s) have protein binding, bridging, ubiquitin protein ligase binding activity and role in positive regulation of ubiquitin-dependent endocytosis, regulation of intracellular transport	3.429	0.0436
ORF19.3139	ORF19.3139	Putative NADP-dependent oxidoreductase; Hap43-repressed; induced by benomyl treatment; oxidative stress-induced via Cap1; rat catheter biofilm repressed	3.0143	0.2745
ORF19.5780	ORF19.5780	Putative protein of unknown function; Hap43p-repressed gene	3.4202	0.0041
orf19.2782	OSM4	Ortholog(s) have disulfide oxidoreductase activity, role in cellular response to oxidative stress, response to osmotic stress and mitochondrial matrix localization	4.2488	0.03561
orf19.2028	MXR1	Putative methionine sulfoxide reductase; Plc1-regulated; induced by human neutrophils, flucytosine; macrophage regulated (gene induced, protein decreased); possibly adherence-induced; Spider biofilm induced	4.4722	0.03774
orf19.4290	TRR1	Thioredoxin reductase; regulated by Tsa1/Tsa1B, Hap43; induced by nitric oxide, peroxide; oxidative stress-induce via Cap1; induced by human neutrophils; stationary phase enriched protein	3.315	0.0578
orf19.5507	ENP1	Protein required for pre-rRNA processing and 40S ribosomal subunit synthesis; associated with U3 and U14 snoRNAs; transposon mutation affects filamentous growth; repressed by prostaglandins; Spider biofilm induced	4.6486	0.00694
orf19.7291	orf19.7291	Ortholog(s) have tRNA (adenine-N1-)-methyltransferase activity, role in tRNA methylation and cytosol, nucleus, tRNA (m1A) methyltransferase complex localization	3.3917	0.0561
orf19.2937	PMM1	Phosphomannomutase; enzyme of O- and N-linked mannosylation; interconverts mannose-6-phosphate and mannose-l-phosphate; functional homolog of S. cerevisiae Sec53; antigenic in mice; Hap43-induced; flow model and Spider biofilm repressed	3.4548	0.0348
orf19.2873	TOP2	DNA topoisomerase II; catalyzes ATP-dependent DNA relaxation and decatenation in vitro; Y842 predicted to be catalytic; functional homolog of S. cerevisiae Top2p; sensitive to amsacrine or doxorubicin; farnesol-upregulated in biofilm	3.857	0.00361
orf19.5487	CDC46	Putative hexameric MCM complex subunit; predicted role in control of cell division; periodic mRNA expression. peak at cell-cycle M/G1 phase; regulated by tyrosol, cell density, Plc1; repressed by alpha pheromone in SpiderM medium	5.21	0.00952
orf19.4616	POL30	Similar to proliferating cell nuclear antigen (PCNA); RNA abundance regulated by tyrosol, cell density; induced by flucytosine, interaction with macrophages; stationary phase enriched protein; rat catheter and Spider biofilm repressed	4.3944	0.00622
orf19.7232	IRR1	Putative cohesin complex subunit; cell-cycle regulated periodic mRNA expression	4.1036	0.00449
orf19.485	orf19.485	Ortholog(s) have structural constituent of cytoskeleton activity	3.6089	0.00557
orf19.2611	MCM6	Putative MCM DNA replication initiation complex component; mRNA expression peak at cell-cycle M/G1 phase; regulated by tyrosol and cell density; repressed by alpha pheromone in SpiderM medium; Hap43-induced gene	3.7397	0.0421
orf19.5801	RNR21	Ribonucleoside-diphosphate reductase; regulated by tyrosol and cell density; ciclopirox olamine, fluconazole or flucytosine induced; regulated by Sef1, Sfu1, and Hap43	4.4473	0.00279
orf19.1792	orf19.1792	Ortholog(s) have ubiquitin protein ligase activity	3.8021	0.01947
orf19.7631	SLD5	Putative GINS complex subunit; cell-cycle regulated periodic mRNA expression	4.0491	0.08843
orf19.5008.1	DAD1	Subunit of the Dam1 (DASH) complex, which acts in chromosome segregation by coupling kinetochores to spindle microtubules	3.6939	0.01182
orf19.7286	RPN7	Subunit of the proteasome regulatory particle; regulated by Gcn2p and Gcn4p; protein present in exponential and stationary growth phase yeast cultures	4.2024	0.00594
orf19.3551	DAD2	Essential subunit of the Dam1 (DASH) complex, which acts in chromosome segregation by coupling kinetochores to spindle microtubules	4.3741	0.09931
orf19.1847	ARO10	Aromatic decarboxylase; Ehrlich fusel oil pathway of aromatic alcohol biosynthesis; alkaline repressed; protein abundance affected by URA3 expression in CAI-4 strain; Spider biofilm induced	3.7475	0.01522
orf.f19.7385		CCCH zinc finger protein; Spider biofilm induced	4.01	0.07616
orf19.3624		Ortholog(s) have exoribonuclease II activity, role in mitochondrial RNA catabolic process and mitochondrial degradosome localization	3.81	0.09338
orf19.3574	MDJ2	Predicted component of the mitochondrial import motor; involved in protein import into mitochondrial matrix; early-stage flow model biofilm induced	2.82	0.01438
orf19.3937		Ortholog(s) have protein phosphatase type 2A regulator activity, role in TOR signaling cascade, cellular response to nitrogen starvation and cytosol, nucleus localization	4.27	0.06403
orf19.4011		Similar to S. pombe mug180, a predicted esterase/lipase; highly induced during chlamydospore formation in both C. albicans and C. dubliniensis; flow model biofilm induced	1.65	0.0144
orf19.6681		Protein of unknown function; Spider biofilm induced	4.76	0.05406
orf19.5601		Ortholog(s) have extracellular region localization	4.18	0.08521
orf19.612		Ortholog of S. cerevisiae : AIM32, C. glabrata CBS138 : CAGL0L01529g, C. dubliniensis CD36 : Cd36_33550, C. parapsilosis CDC317 : CPAR2_702070 and Candida tenuis NRRL Y-1498 : CANTEDRAFT_114174	5.1	0.03838
orf19.1773	RAP1	Transcription factor; binds telomeres and regulatory sequences in DNA; involved in telomere maintenance; represses hyphal growth under yeast-favoring conditions; similar to (but shorter than) S. cerevisiae Rap1	4.13	0.07045
orf19.6536	IQG1	Actomyosin ring component at bud neck; cell-cycle regulated ser phosphorylation at CDK sites regulate association with Bni1/Bnr1, Iqg1 degradation, and ring disassembly; mutation causes cytokinetic defects; rat catheter biofilm repressed	4.06	0.0151
orf19.944	IFG3	Putative D-amino acid oxidase; Spider biofilm induced	4.65	0.02138
orf19.3282	BMT3	Beta-mannosyltransferase; adds 2nd beta-mannose to the acid-stable fraction of cell wall phosphopeptidomannan, elongation of beta-mannose chains on the phosphopeptidomannan acid-labile fraction; Hap43-induced; Spider biofilm induced	3.46	0.0106
orf19.3362		Has domain(s) with predicted flavin adenine dinucleotide binding, oxidoreductase activity and role in oxidation-reduction process	4.12	0.05107
orf19.5016		Ortholog(s) have role in cellular response to UV and cytosol, nucleus localization	4.53	0.06686
orf19.2423	ZCF11	Zn(II)2Cys6 transcription factor; required for wild-type filamentous growth; mRNA binds She3	3.54	0.05862
orf19.2238	LTE1	Protein similar to GDP/GTP exchange factors; repressed by alpha pheromone in SpiderM medium; flow model biofilm repressed	4.45	0.02906
			3.97776
